# Supplementary material for: Long noncoding RNA EPCART regulates translation through PI3K/AKT/mTOR pathway and PDCD4 in prostate cancer
Source: Cancer Gene Ther. 2024 Aug 15;31(10):1536–46. doi: 10.1038/s41417-024-00822-3 (PMC11489079; doi:10.1038/s41417-024-00822-3)
Supplement: Supplementary file 2 — Supplementary Tables 1-9 [file 41417_2024_822_MOESM2_ESM.xlsx]

## Sheet: S.Table1 - Oligos
Supplementary Table 1. Sequences of used oligos.
Target name	Forward primer	Reverse primer
EPCART_3'RACE	GGCTCTGATGGCATCACCTGAGTGTCCA
EPCART_3'RACE_nested	TGGGGATCTGATTGGCTATGC
EPCART_5'RACE_1		GATTACGCCAAGCTTATTGCAGGGCTGGTATGGCGGTTCC
EPCART_5'RACE_2		GATTACGCCAAGCTTTGGCGGTTCCACAGTCTCAAGGTTC
EPCART_5'RACE_3		GATTACGCCAAGCTTGGAGGGCGGTGGCAGAAAAGGAAGC
EPCART_5'RACE_4		GATTACGCCAAGCTTGCTCGGGTCAGGGATCACGGGAGTC
M13 forward	GTAAAACGACGGCCAG
U1	GGGAGATACCATGATCACGAAGGT	CCACAAATTATGCAGTCGAGTTTCCC
GAPDH	TGCACCACCAACTGCTTAGC	GGCATGGACTGTGGTCATGAG
EPCART	GCCATACCAGCCCTGCAATT	AGCAGTATTTCGGCACAGAGA
TBP	TGCCCGAAACGCCGAATATA	CGTGGTTCGTGGCTCTCTTA
ACTB	TGGGACGACATGGAGAAAAT	AGAGGCGTACAGGGATAGCA
PDCD4	CTCTGTGCTGGAGCGGTTT	CAAAACGCTTTCTGCCCCTTG
hY1	GGCTGGTCCGAAGGTAGTGA	GCAGTAGTGAGAAGGGGGGA

## Sheet: S.Table2 - Antibodies
Supplementary Table 2. Information for used primary antibodies in immunoblotting.
Target	Clone	Clonality	Host	Catalog #	Manufacturer	Used dilution
PDCD4	EPR3431	Monoclonal	Rabbit	ab80590	abcam	1:3000
phospho-PDCD4 (Ser67)		Polyclonal	Rabbit	ab73343	abcam	1:1000
p70 S6K		Polyclonal	Rabbit	9202	Cell Signaling Technology	1:1000
Phospho-p70 S6K (Thr389)	108D2	Monoclonal	Rabbit	9234	Cell Signaling Technology	1:500
4E-BP1	53H11	Monoclonal	Rabbit	9644	Cell Signaling Technology	1:1000
Phospho-4E-BP1 (Ser65)	174A9	Monoclonal	Rabbit	9456	Cell Signaling Technology	1:1000
mTOR		Polyclonal	Rabbit	2972	Cell Signaling Technology	1:1000
Phospho-mTOR (Ser2448)	D9C2	Monoclonal	Rabbit	5536T	Cell Signaling Technology	1:1000
Raptor	24C12	Monoclonal	Rabbit	2280T	Cell Signaling Technology	1:1000
mLST8 (/GβL)	86B8	Monoclonal	Rabbit	3274T	Cell Signaling Technology	1:1000
PRAS40	D23C7	Monoclonal	Rabbit	2691T	Cell Signaling Technology	1:1000
Phospho-PRAS40 (Thr246)	C77D7	Monoclonal	Rabbit	2997T	Cell Signaling Technology	1:1000
Akt		Polyclonal	Rabbit	9272S	Cell Signaling Technology	1:1000
p-Akt1 (Ser473), p-Akt2 (Ser474), p-Akt3 (Ser472)		Polyclonal	Rabbit	sc-7985-R	Santa Cruz Biotechnology	1:500
β Tubulin I	SAP.4G5	Monoclonal	Mouse	T7816	Sigma-Aldrich	1:150000
Pan-actin	ACTN05	Monoclonal	Mouse	MS-1295	Thermo Scientific	1:3000
Fibrillarin	C13C3	Monoclonal	Rabbit	2639	Cell Signaling	1:3000
Deptor	EPR26159-220	Monoclonal	Rabbit	ab309531	abcam	1:1000

## Sheet: S.Table3 - Prostate lncRNAs
Supplementary Table 3. Expression abundance of EPCART among other prostate-specific noncoding RNAs in MiTranscriptome dataset.
Name	Location	Type1	Association2	Tissue Type	Percentile	Expression Mean3	Expression 95%3	Expression 99%3
CAT2164.2	chr20:35174290-35232960[-]	lncRNA	C	Prostate	-99.82	168.541	564.768	1050.37
CAT1796	chr15:101453082-101459492[-]	lncRNA	C	Prostate	99.59	78.443	213.758	368.306
EPCART (PRCAT122)	chr2:180977994-181006483[-]	lncRNA	C L	Prostate	99.42	14.856	73.189	308.715
PRCAT42.1	chr4:169977737-169995521[-]	lncRNA	C	Prostate	99.79	10.938	41.462	290.501
PRCAT47.2	chr16:80862547-80904394[-]	lncRNA	C L	Prostate	99.71	16.992	85.915	191.693
CAT1510	chr12:50348333-50349930[-]	lncRNA	C	Prostate	-98.24	4.337	0.956	155.491
CAT2227	chr22:23880888-23890019[-]	lncRNA	C L	Prostate	99.45	16.698	75.85	139.812
PCA3.4	chr9:79379167-79413274[+]	lncRNA	C L	Prostate	99.15	18.081	73.283	135.187
CAT2042	chr19:1037664-1039427[-]	lncRNA	C	Prostate	-99.36	19.834	56.923	115.23
SCHLAP1.1	chr2:181556702-181727451[+]	lncRNA	C L	Prostate	99.26	5.416	16.474	108.657
CAT179	chr1:228644616-228651892[+]	lncRNA	C	Prostate	99.93	19.756	58.948	95.961
FGD5-AS1.2	chr3:14984243-14989001[-]	TUCP	C	Prostate	-97.85	29.488	63.057	89.972
CAT2064	chr19:11431055-11435134[+]	lncRNA	C	Prostate	99.44	24.552	58.973	89.785
PRCAT104.2	chr22:23878937-23890525[+]	lncRNA	C L	Prostate	99.4	11.474	42.871	87.802
PRCAT104.4	chr22:23869620-23890525[+]	TUCP	C L	Prostate	99.38	10.745	44.449	86.76
CAT1348	chr11:33730719-33731840[+]	lncRNA	C	Prostate	-99.8	23.554	56.267	70.272
PRCAT121.2	chr15:69856559-69859197[-]	lncRNA	C	Prostate	99.32	6.581	26.368	64.802
PRCAT309	chr3:57957758-57963576[-]	lncRNA	C	Prostate	-99.52	5.489	23.446	54.005
PRCAT23	chr21:43005587-43005823[+]	lncRNA	C L	Prostate	99.89	7.518	30.741	53.78
CAT681	chr5:79423823-79441605[+]	lncRNA	C	Prostate	99.66	12.495	37.197	52.325
PRCAT104.6	chr22:23869620-23890525[+]	lncRNA	C L	Prostate	99.36	6.026	25.029	51.484
PRCAT15.2	chr6:32868695-32871588[-]	lncRNA	C	Prostate	99.82	6.598	28.649	49.49
CAT1212	chr9:139957414-139959033[+]	lncRNA	C	Prostate	99.54	8.968	25.891	47.368
PRCAT119	chr13:95925315-95940124[+]	lncRNA	C L	Prostate	99.42	5.285	21.935	47.06
PRCAT47.4	chr16:80862547-80904394[-]	lncRNA	C L	Prostate	99.4	4.473	19.52	44.728
1TUCP, transcript of unknown coding potential; lncRNA, long noncoding RNA
2C, cancer-specific; L, lineage-specific
3Fragments per kilobase per million (FPKM)

## Sheet: S.Table4 - Coding potential
Supplementary Table 4. Coding potential of EPCART by Coding Potential Calculator 2.0.
#ID	peptide_length	Fickett_score	pI	ORF_integrity	coding_probability	label
EPCART exon 1	25	0.33375	6.50165	-1	0.0390913	noncoding
EPCART exon 2	48	0.4215	7.935	1	0.0278235	noncoding
EPCART exon 3	15	0.34022	9.30182	-1	0.111137	noncoding
EPCART exon 4	20	0.42969	8.18939	-1	0.0269336	noncoding
EPCART exon 5	43	0.31349	10.4249	1	0.0200582	noncoding
EPCART full transcript	74	0.2727	5.54901	1	0.0929738	noncoding
Amino acid sequence othe the hytophetical peptide:
MQIPLGKKKVGQEQDRLDTYKSTHQQVTEGIILILKENINPMSPGNVHIEIYDNSLGGGSRERDLMGVWEPYY

## Sheet: S.Table5 - EPCART-del DE
Supplementary Table 5. Differentially expressed genes in EPCART-del cells.
del-4 vs. WT									del-56 vs. WT
Gene name	Ensembl ID	baseMean	log2FoldChange	lfcSE	stat	pvalue	padj		Gene name	Ensembl ID	baseMean	log2FoldChange	lfcSE	stat	pvalue	padj					log2
RND3	ENSG00000115963.14	131.129	8.64138	1.05078	8.22374	1.97247e-16	3.37988e-15		TBX2	ENSG00000121068.14	26.9934	8.26789	1.27545	6.48234	9.0311e-11	1.0414e-09				2	1
TBX2	ENSG00000121068.14	30.3181	8.38904	1.26152	6.64993	2.93226e-11	3.06616e-10		HEY2	ENSG00000135547.9	13.7502	7.29603	1.35252	5.39441	6.87496e-08	5.46301e-07				1	0
ERVW-1	ENSG00000242950.7	4.39587	5.60255	1.75443	3.19336	0.00140626	0.0048279		GNAT3	ENSG00000214415.4	85.8739	6.47995	0.649149	9.98223	1.82324e-23	6.28592e-22				0.5	-1
PROM1	ENSG00000007062.12	3.3362	5.20648	1.84906	2.81574	0.00486654	0.0145543		CENPVL2	ENSG00000283093.1	5.008	5.84352	1.65665	3.5273	0.000419818	0.00166643				1.5	0.584963
LAYN	ENSG00000204381.12	3.06475	5.08114	1.88747	2.69204	0.00710163	0.0203014		ERVW-1	ENSG00000242950.7	4.33526	5.63535	1.70648	3.30232	0.000958893	0.00348925				0.75	-0.415037
IFITM5	ENSG00000206013.2	3.04184	5.07142	2.07986	2.43835	0.0147543	0.0384139		CENPVL1	ENSG00000223591.5	3.99912	5.51924	1.7628	3.13095	0.00174242	0.00593861
OTOG	ENSG00000188162.12	3.03285	5.06754	1.89078	2.68013	0.00735928	0.0209723		RXFP4	ENSG00000173080.6	3.66613	5.3939	1.79457	3.00568	0.00264988	0.00859051				1.41421	0.5
WIPF3	ENSG00000122574.11	10.4387	4.94382	1.27449	3.87907	0.000104858	0.000458816		DRD2	ENSG00000149295.14	3.53003	5.34221	1.97731	2.70175	0.00689752	0.0197614				0.707107	-0.5
USP17L15	ENSG00000223569.8	2.72603	4.91262	2.38068	2.06354	0.0390615	0.0881016		TMEM176A	ENSG00000002933.9	3.26351	5.22745	2.00548	2.60658	0.00914504	0.0252376
ANKRD1	ENSG00000148677.7	2.72052	4.90944	1.95784	2.50758	0.0121562	0.0325428		XKR7	ENSG00000260903.3	3.18325	5.18941	1.86163	2.78756	0.0053107	0.015663
FGF23	ENSG00000118972.3	2.70457	4.9018	1.95999	2.50094	0.0123866	0.0330684		FOXI2	ENSG00000186766.8	3.16379	5.18291	2.28085	2.27236	0.0230646	0.0558923
SLC2A14	ENSG00000173262.12	2.70355	4.90129	1.91093	2.56487	0.0103214	0.028197		C2orf78	ENSG00000187833.7	3.16379	5.18291	2.28085	2.27236	0.0230646	0.0558923
EPGN	ENSG00000182585.10	2.70109	4.90013	2.14241	2.28721	0.0221837	0.0543494		CELA3B	ENSG00000219073.8	3.16379	5.18291	2.28085	2.27236	0.0230646	0.0558923
PLBD1	ENSG00000121316.11	2.67963	4.88979	1.94913	2.50871	0.0121174	0.0324539		CST2	ENSG00000170369.4	3.11052	5.14164	1.8614	2.76225	0.0057405	0.0167591
USP17L20	ENSG00000250745.3	2.55565	4.8195	2.42232	1.98962	0.0466329	0.102333		TIMD4	ENSG00000145850.9	3.06507	5.1151	1.94678	2.62747	0.00860236	0.0239303
PDK4	ENSG00000004799.8	2.54492	4.81356	2.06767	2.32802	0.0199111	0.0495296		SOSTDC1	ENSG00000171243.8	2.95467	5.07574	1.85914	2.73015	0.00633048	0.0182961
KRTDAP	ENSG00000188508.11	2.38875	4.72168	2.25059	2.09797	0.0359074	0.0822596		KIR3DL2	ENSG00000240403.5	2.72012	4.95966	1.95068	2.54253	0.0110054	0.0295438
SLC46A3	ENSG00000139508.15	2.37077	4.71145	1.99555	2.36098	0.0182265	0.0459715		ADAMDEC1	ENSG00000134028.14	2.68895	4.92806	2.16222	2.27917	0.0226573	0.0551095
DNTT	ENSG00000107447.8	2.3673	4.70957	1.99615	2.35932	0.0183084	0.0461511		AQP2	ENSG00000167580.8	2.64583	4.90629	2.15629	2.27534	0.0228858	0.0555382
TFF2	ENSG00000160181.9	2.34584	4.69754	2.21124	2.12439	0.0336375	0.0777159		OTOG	ENSG00000188162.12	2.56427	4.88173	2.16039	2.25965	0.0238427	0.0574259
SLC17A8	ENSG00000179520.11	2.34236	4.69586	2.03192	2.31104	0.0208304	0.0515578		AGTR1	ENSG00000144891.19	2.52322	4.84234	1.98522	2.4392	0.01472	0.0381164
POTEC	ENSG00000183206.18	2.32641	4.68692	2.06992	2.2643	0.0235555	0.0572175		WFDC5	ENSG00000175121.11	2.5066	4.83348	1.96578	2.45881	0.0139397	0.0363673
CENPVL2	ENSG00000283093.1	2.32192	4.68391	2.24355	2.08772	0.0368227	0.0839686		FLI1	ENSG00000151702.17	2.45594	4.81724	2.17818	2.21159	0.0269948	0.063824
TRPV3	ENSG00000167723.15	385.112	4.68379	0.198581	23.5863	5.32999e-123	1.71329e-120		OR6F1	ENSG00000169214.5	2.47336	4.81686	2.17638	2.21324	0.0268812	0.0635819
SSU72L6	ENSG00000230268.3	2.18373	4.59396	2.2627	2.0303	0.0423258	0.0943605			ENSG00000239395.2	2.47336	4.81686	2.17638	2.21324	0.0268812	0.0635819
CENPVL1	ENSG00000223591.5	2.15777	4.57807	2.28994	1.99921	0.0455856	0.100441		FAM163A	ENSG00000143340.6	2.41596	4.79413	2.27539	2.10694	0.0351225	0.0795546
TEX29	ENSG00000153495.11	2.15429	4.57634	2.15242	2.12614	0.0334919	0.0774208		CIMIP2C	ENSG00000173557.15	2.38946	4.78024	2.23908	2.13491	0.0327681	0.0749105
CBLN2	ENSG00000141668.10	17867	4.51902	0.0451794	100.024	0	0		LAYN	ENSG00000204381.12	2.40374	4.77974	2.01392	2.37335	0.0176277	0.0445992
XKR7	ENSG00000260903.3	2.04249	4.49566	2.1139	2.12671	0.033444	0.0773307		RGS8	ENSG00000135824.12	2.38399	4.7698	2.05267	2.32371	0.0201411	0.0499036
BMP5	ENSG00000112175.8	2.02306	4.48333	2.11855	2.11622	0.0343261	0.0791277		CYP17A1	ENSG00000148795.7	8.89609	4.75356	1.38371	3.43538	0.000591716	0.00226416
PRR32	ENSG00000183631.5	2.01059	4.47534	2.12158	2.10943	0.0349071	0.0803391		HSD3B2	ENSG00000203859.10	8.86752	4.75319	1.32528	3.58655	0.00033508	0.00135057
CTSE	ENSG00000196188.12	2.01059	4.47534	2.12158	2.10943	0.0349071	0.0803391		APOH	ENSG00000091583.11	2.33413	4.74244	2.02649	2.34023	0.0192718	0.0480721
IL4	ENSG00000113520.11	3.70149	4.32886	1.71018	2.53123	0.0113664	0.0307125		LMOD2	ENSG00000170807.12	2.31437	4.73023	2.26076	2.09232	0.0364101	0.0820228
HK3	ENSG00000160883.11	190.839	4.12752	0.258895	15.9428	3.19558e-57	3.11622e-55		DIRAS3	ENSG00000162595.7	2.26451	4.70174	2.2232	2.11485	0.0344426	0.0782126
FST	ENSG00000134363.12	5.6839	4.02741	1.476	2.7286	0.00636035	0.0184189		CD36	ENSG00000135218.19	256.853	4.69807	0.243248	19.3139	4.10408e-83	8.50696e-81
SLC6A3	ENSG00000142319.18	215.198	3.98508	0.232833	17.1156	1.1357e-65	1.40811e-63		CABP2	ENSG00000167791.14	2.24789	4.69182	2.24053	2.09406	0.0362542	0.0817231
SPATA22	ENSG00000141255.13	216.015	3.95386	0.242858	16.2805	1.35704e-59	1.42761e-57		TMSB4Y	ENSG00000154620.6	2.04268	4.54697	2.1171	2.14773	0.0317352	0.0729614
MACC1	ENSG00000183742.13	2.86556	3.93983	1.9012	2.07228	0.0382392	0.0865618		CYP4A11	ENSG00000187048.13	2.03437	4.54171	2.10885	2.15364	0.0312685	0.0720442
PSAPL1	ENSG00000178597.7	5.34741	3.93171	1.54949	2.53743	0.0111669	0.030233		MACC1	ENSG00000183742.13	4.15816	4.53786	1.75768	2.58173	0.00983071	0.0268465
VCX	ENSG00000182583.12	3387.1	3.86037	0.0737351	52.3546	0	0		WIPF3	ENSG00000122574.11	7.28903	4.45971	1.41842	3.14414	0.00166575	0.00571397
VCX2	ENSG00000177504.10	742.229	3.85751	0.13923	27.7061	5.89786e-169	3.53018e-166		ROS1	ENSG00000047936.11	6.77262	4.34573	1.4212	3.05779	0.00222978	0.00737201
RAB44	ENSG00000255587.9	4.89649	3.81012	1.50954	2.52403	0.0116017	0.0312658		C9orf50	ENSG00000179058.7	1.77099	4.33396	2.20842	1.96247	0.0497078	NA
MYO18B	ENSG00000133454.16	4.74747	3.74633	1.80619	2.07417	0.0380639	0.0862661		TRIM58	ENSG00000162722.9	33.0536	4.30375	0.657352	6.54709	5.86675e-11	6.87704e-10
VCX3A	ENSG00000169059.12	580.011	3.72896	0.156595	23.8127	2.46797e-125	8.3998e-123		COL6A3	ENSG00000163359.17	9.80689	4.27558	1.24587	3.4318	0.000599579	0.00229115
SMTNL1	ENSG00000214872.8	4.41102	3.64838	1.58672	2.29932	0.0214866	0.0529027		GPR52	ENSG00000203737.5	5.96298	4.16884	1.46544	2.84478	0.00444419	0.0134505
LPL	ENSG00000175445.17	4.39097	3.62472	1.5735	2.30361	0.0212448	0.052419		CRYBB1	ENSG00000100122.7	3.03608	4.06992	1.98639	2.0489	0.0404715	0.089698
CD86	ENSG00000114013.16	6.4969	3.61783	1.45631	2.48424	0.0129828	0.0344528		MTCL3	ENSG00000214338.10	16.7432	4.04827	0.878363	4.60888	4.04852e-06	2.39933e-05
VCX3B	ENSG00000205642.10	683.191	3.54735	0.148175	23.9403	1.16598e-126	4.04782e-124		ANKRD66	ENSG00000230062.7	10.4221	3.93688	1.04627	3.76276	0.000168046	0.000725866
PCDH20	ENSG00000280165.1	2754.59	3.5089	0.0690733	50.7996	0	0		GATA5	ENSG00000130700.7	10.2259	3.92667	1.18116	3.32442	0.000886033	0.00325198
EGR2	ENSG00000122877.17	4.07515	3.50666	1.60981	2.17831	0.0293832	0.0693613		NECTIN3	ENSG00000177707.11	834.885	3.87358	0.132187	29.3038	9.2716e-189	9.26996e-186
	ENSG00000197991.11	2730.73	3.50337	0.0696727	50.2832	0	0		APCDD1L	ENSG00000198768.11	2.58047	3.82706	1.88711	2.028	0.0425604	0.0934866
VCY1B	ENSG00000129862.7	1089.58	3.49256	0.304297	11.4775	1.71216e-30	6.84786e-29		DPY19L2	ENSG00000177990.12	4.68839	3.78419	1.53766	2.46101	0.0138546	0.0361841
VCY	ENSG00000129864.7	1090.72	3.49129	0.303658	11.4974	1.35871e-30	5.47203e-29		C6orf58	ENSG00000184530.9	4.65201	3.77296	1.58861	2.37501	0.0175484	0.044425
TRIM58	ENSG00000162722.9	19.8463	3.46651	0.771435	4.49358	7.00346e-06	3.71534e-05		ITM2A	ENSG00000078596.11	4.2281	3.6134	1.58692	2.27698	0.0227872	0.0553621
GAL3ST1	ENSG00000128242.13	3.8967	3.45569	1.67654	2.0612	0.0392842	0.0885579		BMP7	ENSG00000101144.13	88.8234	3.5864	0.351275	10.2097	1.79482e-24	6.61748e-23
INSRR	ENSG00000027644.5	3.91921	3.44615	1.69167	2.03713	0.0416374	0.0930889		C2orf80	ENSG00000188674.11	80.2694	3.57903	0.386186	9.26764	1.90303e-20	5.34641e-19
POU5F2	ENSG00000248483.7	3.80768	3.42354	1.73455	1.97373	0.0484123	0.105491		NR0B2	ENSG00000131910.5	4.1331	3.57316	1.63703	2.18271	0.029057	0.0678595
BRINP1	ENSG00000078725.13	197.542	3.40535	0.24239	14.0491	7.80636e-45	5.42011e-43		GATA4	ENSG00000136574.19	4.01174	3.53247	1.61931	2.18147	0.0291484	0.0680356
ZNF257	ENSG00000197134.13	60.2837	3.38827	0.444268	7.62663	2.40974e-14	3.43699e-13		DHRS9	ENSG00000073737.17	3.87848	3.47738	1.61075	2.15885	0.0308617	0.0713293
ZNF311	ENSG00000197935.7	40.1725	3.33478	0.557983	5.9765	2.27989e-09	1.95044e-08		GNG2	ENSG00000186469.8	3.70288	3.41299	1.73632	1.96565	0.0493395	0.105607
TMEM100	ENSG00000166292.12	82.4982	3.24761	0.364289	8.91494	4.88077e-19	1.02319e-17		PRAMEF26	ENSG00000280267.4	3.74477	3.41101	1.71892	1.98439	0.0472128	0.102005
C2orf80	ENSG00000188674.11	66.807	3.23703	0.404433	8.00389	1.20551e-15	1.93753e-14		CYP4F8	ENSG00000186526.13	56.899	3.35196	0.445924	7.51689	5.60931e-14	8.86073e-13
RORB	ENSG00000198963.11	27.3276	3.22826	0.706261	4.57092	4.85595e-06	2.64978e-05		LPL	ENSG00000175445.17	3.45925	3.29979	1.6681	1.97817	0.0479091	0.103117
ATP2B3	ENSG00000067842.18	5.06883	3.21815	1.34815	2.38709	0.0169822	0.0433433		ARAP3	ENSG00000120318.16	9.84964	3.23209	1.05704	3.05768	0.0022306	0.00737328
SIGLEC1	ENSG00000088827.13	4.91858	3.16255	1.37911	2.29318	0.0218375	0.0536298		CRYZL2P-SEC16B	ENSG00000120341.18	6.61874	3.22757	1.24717	2.58791	0.00965604	0.0264599
NECTIN3	ENSG00000177707.11	548.257	3.16188	0.141649	22.322	2.26099e-110	6.43382e-108		ZNF311	ENSG00000197935.7	36.0067	3.21111	0.57543	5.58036	2.40025e-08	2.04496e-07
SULF1	ENSG00000137573.14	6.44778	3.15643	1.31823	2.39446	0.016645	0.0426078		CD14	ENSG00000170458.14	6.5325	3.20901	1.25097	2.56521	0.0103114	0.0279972
CAPN8	ENSG00000203697.12	4.86111	3.15152	1.36578	2.30748	0.0210279	0.0519576		PLD1	ENSG00000075651.16	278.671	3.16944	0.204916	15.4671	5.78928e-54	6.51658e-52
CNMD	ENSG00000136110.13	6.34166	3.13274	1.35497	2.31203	0.020776	0.0514598		SDK2	ENSG00000069188.17	9.4543	3.1546	1.00249	3.14677	0.00165088	0.00566753
BMP7	ENSG00000101144.13	65.7777	3.05597	0.376736	8.11172	4.99081e-16	8.25838e-15		MPP1	ENSG00000130830.15	363.872	3.14441	0.17913	17.5537	5.56863e-69	9.18932e-67
TENM1	ENSG00000009694.13	1308.82	3.01328	0.114088	26.4118	1.00388e-153	5.28038e-151		ALPL	ENSG00000162551.14	9.33971	3.13072	1.00523	3.11445	0.00184291	0.00623114
IGFBP5	ENSG00000115461.5	102.551	2.98719	0.30491	9.79694	1.16052e-22	3.08017e-21		IQSEC3	ENSG00000120645.12	24.3169	3.10067	0.634246	4.88875	1.01477e-06	6.68009e-06
ERAS	ENSG00000187682.2	5.72394	2.9651	1.31024	2.26303	0.0236339	0.0573677		ECHDC1	ENSG00000093144.19	1608.49	3.08272	0.096816	31.841	1.75399e-222	2.29327e-219
MAGEE2	ENSG00000186675.7	11.4279	2.95129	0.903793	3.26545	0.0010929	0.00384877		ERICH2	ENSG00000204334.7	18.0248	3.07726	0.76869	4.00325	6.24783e-05	0.000294086
GNG5B	ENSG00000133136.5	11.148	2.89884	0.919399	3.15298	0.00161616	0.0054706		PI15	ENSG00000137558.9	21.0045	3.07057	0.757076	4.05583	4.9957e-05	0.000240068
GPR87	ENSG00000138271.6	5.41161	2.87345	1.36667	2.10252	0.0355076	0.0814619		SLC6A3	ENSG00000142319.18	115.628	3.05946	0.279564	10.9437	7.12425e-28	3.19501e-26
ECHDC1	ENSG00000093144.19	1450.52	2.86303	0.0934563	30.6349	4.19504e-206	3.16598e-203		SLC28A3	ENSG00000197506.8	5.84988	3.0303	1.33878	2.26347	0.0236068	0.0569383
PRYP3	ENSG00000169763.15	10.8157	2.84878	0.955637	2.98103	0.00287282	0.00911467		C10orf67	ENSG00000179133.15	11.5831	3.02687	0.929833	3.25529	0.00113278	0.00405003
CTAG1B	ENSG00000184033.14	21.1551	2.82574	0.69468	4.06768	4.74835e-05	0.000221326		HABP2	ENSG00000148702.15	5.71223	2.99767	1.44075	2.08062	0.0374683	0.0840059
CTAG1A	ENSG00000268651.4	21.1551	2.82574	0.69468	4.06768	4.74835e-05	0.000221326		AMOTL1	ENSG00000166025.18	2401.35	2.98949	0.0728439	41.0396	0	0
ERICH2	ENSG00000204334.7	15.6624	2.79084	0.794756	3.51157	0.00044546	0.00171182		MYOZ3	ENSG00000164591.14	8.52932	2.98768	1.1451	2.60909	0.00907823	0.0250883
MMP12	ENSG00000262406.3	32.7408	2.7394	0.540754	5.06588	4.06518e-07	2.62318e-06		ANKRD29	ENSG00000154065.17	393.853	2.98748	0.151776	19.6835	2.9886e-86	6.68384e-84
CPNE5	ENSG00000124772.12	11.214	2.73119	0.881814	3.09724	0.00195333	0.00648793		HMGA2	ENSG00000149948.14	11.0302	2.9268	1.1275	2.59583	0.00943631	0.0259356
TRIB2	ENSG00000071575.12	150.413	2.70315	0.302396	8.9391	3.92355e-19	8.32302e-18		TEX28	ENSG00000278057.4	5.29141	2.87368	1.38921	2.06857	0.0385866	0.0861382
HBA2	ENSG00000188536.13	8.62321	2.6981	1.02043	2.64409	0.00819119	0.0230255		CDK5R2	ENSG00000171450.6	9.86541	2.7638	1.00415	2.75238	0.00591633	0.0172044
FLRT2	ENSG00000185070.12	228.325	2.69682	0.201356	13.3933	6.61508e-41	3.95947e-39		CFH	ENSG00000000971.16	4.89007	2.74516	1.36477	2.01145	0.0442784	0.0965986
ANKRD29	ENSG00000154065.17	334.142	2.66347	0.158774	16.7752	3.70759e-63	4.37799e-61		DSG4	ENSG00000175065.12	16.6731	2.70613	0.717847	3.76978	0.000163388	0.000707905
HBA1	ENSG00000206172.8	10.3033	2.57998	0.90344	2.85573	0.00429376	0.0130254		TCL1B	ENSG00000213231.13	7.18257	2.70242	1.14044	2.36962	0.0178063	0.0450043
SDK2	ENSG00000069188.17	6.77461	2.5554	1.15856	2.20568	0.0274067	0.0652932		TEX13C	ENSG00000282815.1	9.28156	2.66043	1.01513	2.62079	0.00877268	0.0243523
SIRPB1	ENSG00000101307.16	8.92037	2.5375	1.16988	2.16902	0.0300811	0.0707613		BMP3	ENSG00000152785.8	6.9433	2.65095	1.2426	2.13339	0.0328929	0.0751451
	ENSG00000260861.6	8.92037	2.5375	1.16988	2.16902	0.0300811	0.0707613		HBA2	ENSG00000188536.13	7.81503	2.59071	0.99744	2.59736	0.00939445	0.0258378
ELOVL4	ENSG00000118402.6	237.53	2.53731	0.457801	5.54239	2.98365e-08	2.22466e-07		PARVA	ENSG00000197702.14	2298.11	2.58555	0.0808954	31.9616	3.72844e-224	5.28102e-221
PARM1	ENSG00000169116.11	211.174	2.53214	0.21852	11.5877	4.75837e-31	1.99026e-29		MAGEC2	ENSG00000046774.10	783.058	2.58263	0.111882	23.0835	6.7813e-118	2.88154e-115
FBLIM1	ENSG00000162458.13	902.92	2.52293	0.10945	23.0509	1.43979e-117	4.38454e-115		STRA6	ENSG00000137868.19	6.42624	2.52517	1.1435	2.20828	0.0272248	0.0643052
CCDC190	ENSG00000185860.13	8.78072	2.5128	0.955646	2.62943	0.00855286	0.0238952		CDRT15	ENSG00000223510.7	6.38483	2.52162	1.19542	2.10941	0.0349095	0.0791458
LRATD1	ENSG00000162981.14	279.235	2.49858	0.18649	13.3979	6.21704e-41	3.7341e-39		CFHR5	ENSG00000134389.10	10.5669	2.50242	0.886247	2.82361	0.0047486	0.0142378
SH2D5	ENSG00000189410.12	30.5075	2.49313	0.555101	4.49131	7.07866e-06	3.75294e-05		GP2	ENSG00000169347.17	14.7502	2.50044	0.765224	3.26759	0.00108466	0.00390015
DAPK1	ENSG00000196730.13	821.095	2.45878	0.123704	19.8763	6.5244e-88	1.27248e-85		SLCO1B1	ENSG00000134538.3	16.6994	2.47719	0.702517	3.52616	0.000421631	0.00167323
BMPR1B	ENSG00000138696.11	2854.88	2.45185	0.059803	40.9988	0	0		MRGPRE	ENSG00000184350.11	8.2841	2.47671	1.03318	2.39718	0.0165218	0.0421527
MAMLD1	ENSG00000013619.15	175.127	2.42252	0.242768	9.97871	1.88902e-23	5.27163e-22		S1PR4	ENSG00000125910.6	8.23489	2.46038	1.14736	2.14438	0.0320022	0.0734659
RBPMS2	ENSG00000166831.9	446.184	2.4166	0.147645	16.3677	3.25502e-60	3.4877e-58		NPR3	ENSG00000113389.16	106.81	2.44858	0.27442	8.92275	4.54844e-19	1.13858e-17
HRK	ENSG00000135116.9	119.991	2.39587	0.270498	8.85724	8.20176e-19	1.68083e-17		SALL4	ENSG00000101115.13	43.1087	2.44665	0.472081	5.18268	2.18715e-07	1.60583e-06
CYP4F2	ENSG00000186115.13	9.09931	2.37148	0.936458	2.5324	0.0113285	0.0306247		IGFBP5	ENSG00000115461.5	70.1458	2.40565	0.344784	6.97727	3.00982e-12	4.06337e-11
FGFR2	ENSG00000066468.24	171.321	2.36305	0.226649	10.426	1.88653e-25	5.90026e-24		SHISAL1	ENSG00000138944.8	5.94336	2.39074	1.17331	2.0376	0.0415902	0.0917587
MTCL3	ENSG00000214338.10	6.0383	2.36101	1.15932	2.03655	0.0416956	0.0931421		C10orf62	ENSG00000203942.5	6.96326	2.38852	1.15086	2.07542	0.0379478	0.0848907
BHLHE41	ENSG00000123095.6	226.93	2.3567	0.207569	11.3539	7.09669e-30	2.78698e-28		GLRA3	ENSG00000145451.13	8.88717	2.37506	1.02151	2.32506	0.020069	0.0497738
PRSS12	ENSG00000164099.3	16.035	2.34791	0.818463	2.86868	0.00412186	0.0125742		PHYHD1	ENSG00000175287.19	5.8485	2.36784	1.13006	2.09532	0.0361422	0.0815167
ZNF732	ENSG00000186777.12	13.9623	2.34777	0.733518	3.20069	0.00137098	0.00471329		CCDC190	ENSG00000185860.13	7.75936	2.3661	1.02015	2.31938	0.0203745	0.0504083
GLRA3	ENSG00000145451.13	8.93192	2.33994	0.932356	2.50971	0.012083	0.0323767		APELA	ENSG00000248329.6	17.6131	2.36077	0.748941	3.15214	0.00162079	0.00557888
GCNT4	ENSG00000176928.7	9.73226	2.30535	0.948266	2.43112	0.0150523	0.0390492		WFDC12	ENSG00000168703.5	36.9165	2.35667	0.474694	4.9646	6.88432e-07	4.67452e-06
TEX13C	ENSG00000282815.1	7.69736	2.28974	1.03342	2.21568	0.0267132	0.0638776		RSPO4	ENSG00000101282.9	118.153	2.35273	0.261515	8.99656	2.32901e-19	5.99791e-18
SSPN	ENSG00000123096.12	196.402	2.27377	0.218744	10.3947	2.62185e-25	8.1123e-24		ACRBP	ENSG00000111644.8	31.4057	2.3221	0.495375	4.68756	2.76484e-06	1.69043e-05
ARC	ENSG00000198576.4	45.7114	2.26546	0.408427	5.54679	2.90963e-08	2.17134e-07		SGK2	ENSG00000101049.17	239.349	2.30926	0.246931	9.35183	8.61419e-21	2.46491e-19
COL11A1	ENSG00000060718.22	9.44408	2.25239	0.922276	2.4422	0.0145979	0.0380867		HBA1	ENSG00000206172.8	8.44376	2.29923	0.920911	2.49669	0.0125359	0.033127
BNC2	ENSG00000173068.18	93.4961	2.23469	0.291928	7.65494	1.93401e-14	2.79056e-13		GPX6	ENSG00000198704.9	9.47013	2.29687	1.00103	2.29449	0.0217623	0.0532987
MYBPHL	ENSG00000221986.7	7.4052	2.21301	1.06784	2.07243	0.0382254	0.0865448		ATP6V0A4	ENSG00000105929.16	16.5749	2.26265	0.755678	2.9942	0.00275169	0.00887655
KRT75	ENSG00000170454.6	16.5587	2.20327	0.810934	2.71696	0.00658853	0.0190194		MYBPHL	ENSG00000221986.7	7.36165	2.25986	1.11224	2.03181	0.0421732	0.0928039
NPY1R	ENSG00000164128.7	56.1197	2.17899	0.366458	5.94607	2.7465e-09	2.30865e-08		SDR9C7	ENSG00000170426.2	82.6001	2.25457	0.322615	6.98843	2.7798e-12	3.7708e-11
PDE1A	ENSG00000115252.18	145.774	2.15125	0.259189	8.29991	1.04194e-16	1.82135e-15		TENM1	ENSG00000009694.13	802.025	2.24594	0.118002	19.033	9.09137e-81	1.77616e-78
DLG2	ENSG00000150672.18	1586.62	2.1427	0.0841345	25.4676	4.50509e-143	2.1135e-140		UGT3A2	ENSG00000168671.10	10.9041	2.22815	0.875518	2.54495	0.0109294	0.0293843
LRCH2	ENSG00000130224.15	7.08802	2.13579	1.0263	2.08106	0.0374281	0.0851253		ADGRG7	ENSG00000144820.8	12.6331	2.22266	0.7762	2.86352	0.00418963	0.0127939
MUC1	ENSG00000185499.16	25.2895	2.11064	0.596753	3.53687	0.000404896	0.00157442		HAO2	ENSG00000116882.15	131.682	2.21807	0.254978	8.69905	3.34687e-18	7.90093e-17
ZNF208	ENSG00000160321.15	91.0595	2.09756	0.305477	6.86648	6.58053e-12	7.34093e-11		SPOCK1	ENSG00000152377.14	1376.22	2.21367	0.0935034	23.6747	6.56823e-124	3.0173e-121
GPC6	ENSG00000183098.11	3009.99	2.07801	0.0637299	32.6066	3.30536e-233	3.37496e-230		WIPF1	ENSG00000115935.18	16.1151	2.20685	0.746593	2.95589	0.00311766	0.00988821
ZNF556	ENSG00000172000.7	27.0435	2.06729	0.608895	3.39514	0.000685935	0.00252309		GNAI1	ENSG00000127955.17	14092.3	2.2001	0.0465673	47.2456	0	0
RSPO4	ENSG00000101282.9	102.569	2.04795	0.308355	6.64153	3.10439e-11	3.23834e-10		DAPK1	ENSG00000196730.13	683.65	2.19859	0.139112	15.8044	2.90164e-56	3.54815e-54
PLXND1	ENSG00000004399.13	311.019	2.03667	0.176354	11.5487	7.49317e-31	3.09682e-29		PGLYRP2	ENSG00000161031.13	96.4486	2.18871	0.324504	6.74477	1.53273e-11	1.90996e-10
TIMP3	ENSG00000100234.12	13.1331	1.99544	0.763681	2.61292	0.00897713	0.024956		FAM13C	ENSG00000148541.13	48.479	2.15538	0.417732	5.15971	2.47333e-07	1.79724e-06
MYL7	ENSG00000106631.8	11.369	1.99131	0.812847	2.44979	0.0142938	0.0374169		LUM	ENSG00000139329.5	78.9243	2.14268	0.339333	6.31439	2.71228e-10	2.95706e-09
CCR3	ENSG00000183625.16	12.9985	1.98665	0.787076	2.52408	0.0116	0.0312658		MYL7	ENSG00000106631.8	11.9078	2.13095	0.794844	2.68096	0.00734103	0.0208376
MS4A5	ENSG00000166930.7	9.73743	1.97733	0.934003	2.11704	0.034256	0.0789897		TGM2	ENSG00000198959.12	14.3762	2.11778	0.712254	2.97334	0.00294574	0.00940434
LYPD6B	ENSG00000150556.17	67.6289	1.96475	0.340573	5.76895	7.97691e-09	6.37198e-08		ARC	ENSG00000198576.4	40.3618	2.10619	0.433787	4.85536	1.20171e-06	7.81686e-06
SPRY1	ENSG00000164056.11	5100.92	1.95033	0.0629988	30.9582	1.96813e-210	1.6268e-207		TMPRSS4	ENSG00000137648.19	124.028	2.09623	0.24441	8.57671	9.76244e-18	2.21243e-16
LDLRAD4	ENSG00000168675.19	141.669	1.94933	0.274984	7.08891	1.35175e-12	1.62042e-11		PLA2G4E	ENSG00000188089.13	120.417	2.08855	0.299927	6.96351	3.31905e-12	4.45607e-11
PLA2G4A	ENSG00000116711.10	124.088	1.94534	0.245428	7.92632	2.25731e-15	3.53314e-14		CYP7A1	ENSG00000167910.4	21.5707	2.08563	0.607026	3.43582	0.000590771	0.00226105
MUCL3	ENSG00000168631.13	16.6695	1.94198	0.758058	2.56178	0.0104137	0.0284172		ELOVL3	ENSG00000119915.5	82.7257	2.07017	0.348348	5.94281	2.80178e-09	2.6966e-08
GAD1	ENSG00000128683.14	72.677	1.93725	0.388928	4.981	6.32561e-07	3.96676e-06		SLC2A5	ENSG00000142583.18	15.5792	2.06021	0.721709	2.85463	0.00430871	0.013112
SCG3	ENSG00000104112.9	12.5595	1.9352	0.833115	2.32285	0.0201874	0.050145		MAMLD1	ENSG00000013619.15	137.421	2.05583	0.251831	8.16355	3.25322e-16	6.36307e-15
PAK3	ENSG00000077264.16	151.283	1.93038	0.233736	8.25881	1.47131e-16	2.54625e-15		ACSL5	ENSG00000197142.11	103.683	2.05096	0.281478	7.2864	3.18357e-13	4.68542e-12
SYT4	ENSG00000132872.12	94726.7	1.92987	0.0369265	52.2623	0	0		PLA2G4C	ENSG00000105499.14	27.6355	2.03995	0.590571	3.4542	0.00055193	0.00212773
TGFBR2	ENSG00000163513.19	71.1037	1.9012	0.378453	5.02362	5.07077e-07	3.2253e-06		NLRP8	ENSG00000179709.8	13.0245	2.03532	0.820141	2.48167	0.0130767	0.0343797
UNC93A	ENSG00000112494.10	18.4712	1.89178	0.74308	2.54586	0.0109009	0.0295978		NGFR	ENSG00000064300.9	20.9814	2.03503	0.614263	3.31296	0.000923128	0.00337501
FOXD3	ENSG00000187140.6	55.163	1.88345	0.431196	4.36796	1.25413e-05	6.38767e-05		BEND5	ENSG00000162373.13	19.2077	2.02087	0.728879	2.77257	0.00556158	0.0163096
PARVA	ENSG00000197702.14	1583.39	1.87698	0.0877722	21.3847	1.85486e-101	4.59952e-99		RP1L1	ENSG00000183638.6	16.0178	2.01498	0.703197	2.86545	0.00416414	0.0127344
NRG3	ENSG00000185737.13	146.344	1.86028	0.254528	7.30871	2.69714e-13	3.46535e-12		CPZ	ENSG00000109625.19	191.599	2.01155	0.207697	9.68501	3.4916e-22	1.10928e-20
S100A14	ENSG00000189334.9	46.9528	1.85948	0.434304	4.28151	1.85625e-05	9.22177e-05		GPR78	ENSG00000155269.12	191.599	2.01155	0.207697	9.68501	3.4916e-22	1.10928e-20
SFTA2	ENSG00000196260.5	21.1533	1.84801	0.676219	2.73285	0.00627888	0.0182225		CENPVL3	ENSG00000224109.4	11.0678	2.00861	0.908795	2.21018	0.0270924	0.0640101
SALL4	ENSG00000101115.13	31.7678	1.84737	0.525216	3.51736	0.000435862	0.00168089		ADAMTS12	ENSG00000151388.11	28.643	2.00552	0.533246	3.76096	0.00016926	0.000730296
SGK2	ENSG00000101049.17	190.599	1.84619	0.259596	7.11178	1.14559e-12	1.3896e-11		DUOXA2	ENSG00000140274.14	12.7648	2.00534	0.844371	2.37495	0.0175511	0.0444253
ZNF486	ENSG00000256229.8	29.4246	1.84599	0.497385	3.71139	0.000206123	0.000851876		UNC93A	ENSG00000112494.10	18.9653	1.99524	0.791021	2.52236	0.011657	0.0310798
IGFBP3	ENSG00000146674.16	20518	1.84565	0.230802	7.99667	1.27825e-15	2.04874e-14		HLA-DRB1	ENSG00000196126.11	53.0838	1.99421	0.390411	5.10798	3.25625e-07	2.32353e-06
RAI2	ENSG00000131831.18	69.1056	1.8409	0.337048	5.46183	4.71257e-08	3.43124e-07		GSTM4	ENSG00000168765.17	11.1322	1.99156	0.902364	2.20705	0.0273109	0.0644816
LOC102724334	ENSG00000274559.3	15.562	1.81805	0.67011	2.71306	0.00666643	0.0192187		KCNC2	ENSG00000166006.14	77.384	1.98942	0.365569	5.44198	5.2693e-08	4.25677e-07
SLC27A6	ENSG00000113396.13	36.2383	1.80803	0.484297	3.73331	0.000188976	0.000787197		RPE65	ENSG00000116745.7	14.8021	1.98793	0.845911	2.35005	0.0187711	0.0470949
SCGB2A1	ENSG00000124939.6	14.6962	1.80695	0.749356	2.41133	0.0158944	0.0409704		COL11A1	ENSG00000060718.22	7.84708	1.98047	0.965364	2.05152	0.040216	0.0891956
LAMP3	ENSG00000078081.8	14.7027	1.80692	0.706637	2.55706	0.010556	0.0287601		CACNG4	ENSG00000075461.6	946.917	1.97777	0.139591	14.1683	1.43864e-45	1.34354e-43
APOBEC3G	ENSG00000239713.9	21.886	1.78527	0.594737	3.00179	0.00268399	0.00858304		BAAT	ENSG00000136881.12	15.504	1.96531	0.686886	2.86119	0.00422057	0.0128699
MSI1	ENSG00000135097.7	657.025	1.77703	0.129809	13.6895	1.17279e-42	7.56779e-41		RGS1	ENSG00000090104.12	46.5965	1.96301	0.390572	5.026	5.00827e-07	3.47168e-06
CYP4F3	ENSG00000186529.16	28.9785	1.76912	0.581568	3.04199	0.00235019	0.00764946		C8orf74	ENSG00000171060.11	12.4309	1.9584	0.803099	2.43856	0.014746	0.0381719
TCERG1L	ENSG00000176769.9	110.363	1.7528	0.32933	5.32233	1.02445e-07	7.15878e-07		HSD3B1	ENSG00000203857.10	63.6943	1.95744	0.345701	5.66224	1.49414e-08	1.30974e-07
SP8	ENSG00000164651.17	604.238	1.74995	0.122468	14.289	2.56206e-46	1.88442e-44		GPC5	ENSG00000179399.15	895.415	1.95223	0.103621	18.8402	3.53857e-79	6.83468e-77
NT5C1A	ENSG00000116981.4	31.6321	1.74985	0.565905	3.09213	0.00198724	0.00659551		HMX1	ENSG00000215612.8	44.3854	1.94058	0.519544	3.73517	0.000187589	0.000801321
TMPRSS4	ENSG00000137648.19	105.835	1.749	0.26433	6.61673	3.67227e-11	3.78748e-10		ADAM7	ENSG00000069206.15	1816.3	1.93995	0.101299	19.1507	9.5423e-82	1.90812e-79
PGLYRP2	ENSG00000161031.13	77.9458	1.74357	0.356199	4.89492	9.83449e-07	5.98552e-06		SNCA	ENSG00000145335.17	28.2838	1.93801	0.526896	3.67816	0.000234919	0.000980339
CYP4F8	ENSG00000186526.13	22.6999	1.73023	0.627107	2.75906	0.00579675	0.0170167		ABCB11	ENSG00000073734.10	264.279	1.93325	0.175292	11.0287	2.77741e-28	1.27588e-26
ACRBP	ENSG00000111644.8	23.3283	1.72577	0.583194	2.95917	0.0030847	0.00970706		CLDN14	ENSG00000159261.12	124.866	1.92354	0.254328	7.56323	3.93174e-14	6.32839e-13
UNC5C	ENSG00000182168.15	78.9933	1.7235	0.318429	5.41251	6.21489e-08	4.4633e-07		CST1	ENSG00000170373.9	154.367	1.91039	0.304792	6.26786	3.66035e-10	3.92771e-09
LOC107987425	ENSG00000204577.11	11.2237	1.71924	0.808389	2.12674	0.0334416	0.0773307		PCDHB6	ENSG00000113211.6	27.1078	1.9091	0.521279	3.66235	0.000249917	0.00103758
EBF3	ENSG00000108001.16	623.967	1.71912	0.117843	14.5883	3.33499e-48	2.57283e-46		ORM2	ENSG00000228278.5	40.5209	1.89572	0.419167	4.5226	6.10854e-06	3.50411e-05
CHRD	ENSG00000090539.15	36.5742	1.71675	0.519783	3.30282	0.000957193	0.0034138		LAMP3	ENSG00000078081.8	14.956	1.89143	0.729116	2.59414	0.00948281	0.0260471
PLCXD3	ENSG00000182836.10	17.9109	1.68036	0.685477	2.45138	0.0142311	0.0372753		GRAMD2A	ENSG00000175318.12	20.0581	1.88683	0.627531	3.00675	0.00264055	0.00856427
L1CAM	ENSG00000198910.14	31.5211	1.6301	0.475274	3.42982	0.000603985	0.00224881		L1CAM	ENSG00000198910.14	34.9486	1.88432	0.460453	4.09232	4.27081e-05	0.000208595
	ENSG00000255823.5	42.8578	1.6267	0.404731	4.01921	5.83934e-05	0.000268146		PTN	ENSG00000105894.12	29.057	1.88173	0.574898	3.27316	0.00106354	0.00383149
CCDC3	ENSG00000151468.11	24.8473	1.62658	0.54698	2.97374	0.00294193	0.00930842		SLC27A6	ENSG00000113396.13	36.4861	1.87474	0.479213	3.91213	9.14858e-05	0.000416551
PTPRQ	ENSG00000139304.16	104.739	1.62013	0.267354	6.05988	1.36221e-09	1.19481e-08		FREY1	ENSG00000234776.5	38.4418	1.87367	0.440816	4.25045	2.1334e-05	0.000110503
CYP1A2	ENSG00000140505.7	100.605	1.61545	0.273602	5.9044	3.53935e-09	2.9494e-08		TMEM74B	ENSG00000125895.6	13.3073	1.87195	0.724575	2.58352	0.00977987	0.0267291
NTNG1	ENSG00000162631.20	2084.84	1.61079	0.0810871	19.8649	8.18815e-88	1.57922e-85		FGFR2	ENSG00000066468.24	125.385	1.86749	0.251299	7.43135	1.07493e-13	1.65794e-12
CDC42EP1	ENSG00000128283.7	1204.99	1.60961	0.0911918	17.6508	1.00317e-69	1.39304e-67		USH1C	ENSG00000006611.17	11.8251	1.86558	0.80523	2.31682	0.0205133	0.050656
FOXD1	ENSG00000251493.5	274.924	1.60949	0.162601	9.89841	4.2296e-23	1.158e-21		ACOX2	ENSG00000168306.13	176.661	1.86008	0.211299	8.8031	1.33091e-18	3.22244e-17
PRY2	ENSG00000169807.10	19.3436	1.60696	0.728713	2.2052	0.0274398	0.0653631		NLRP1	ENSG00000091592.16	22.1467	1.855	0.725312	2.55751	0.0105424	0.0285459
DCDC2	ENSG00000146038.12	46.2929	1.59485	0.441715	3.61058	0.000305518	0.00121493		PCDH17	ENSG00000118946.12	20.5408	1.85075	0.62565	2.95812	0.00309524	0.00982627
CCDC158	ENSG00000163749.18	17.7868	1.59357	0.622417	2.5603	0.0104582	0.0285251		SLC26A3	ENSG00000091138.13	96.3344	1.845	0.795011	2.32072	0.0203019	0.0502506
GNAI1	ENSG00000127955.17	10446.4	1.59259	0.0473756	33.6163	9.67906e-248	1.12006e-244		FAM107A	ENSG00000168309.18	21.7745	1.83867	0.603521	3.04657	0.00231469	0.00762902
CALML3	ENSG00000178363.5	17.0811	1.59069	0.62894	2.52916	0.0114337	0.0308704		KLRG1	ENSG00000139187.10	23.2171	1.8341	0.604927	3.03193	0.00242994	0.00796561
GRIN2C	ENSG00000161509.14	160.169	1.58635	0.220435	7.19647	6.1793e-13	7.6779e-12		FSD1	ENSG00000105255.11	67.0182	1.83028	0.392632	4.66155	3.13831e-06	1.89491e-05
PDZD4	ENSG00000067840.13	1284.78	1.58116	0.0954276	16.5692	1.16374e-61	1.3117e-59		CCDC166	ENSG00000255181.3	15.8309	1.82941	0.795672	2.29921	0.0214932	0.0526852
GABRE	ENSG00000102287.19	39.787	1.57606	0.428352	3.67935	0.000233834	0.000953685		SEMA6B	ENSG00000167680.17	84.9745	1.82925	0.345687	5.29163	1.2123e-07	9.28174e-07
PTN	ENSG00000105894.12	25.418	1.57483	0.608446	2.58828	0.00964578	0.0265684		KRT19	ENSG00000171345.13	1076.4	1.82566	0.101902	17.9158	8.88106e-72	1.60587e-69
LTBP1	ENSG00000049323.16	552.398	1.57337	0.11555	13.6164	3.19875e-42	2.03384e-40		GRM4	ENSG00000124493.14	13.5759	1.81534	0.831223	2.18394	0.0289663	0.0676664
FREY1	ENSG00000234776.5	33.7732	1.56776	0.497816	3.14927	0.00163679	0.00553613		PCSK5	ENSG00000099139.14	20.8346	1.81493	0.667069	2.72075	0.00651335	0.0187703
NACA2	ENSG00000253506.3	27.1729	1.56205	0.50935	3.06675	0.00216403	0.00710616		AQP5	ENSG00000161798.7	15.7295	1.8087	0.789318	2.29147	0.0219365	0.0536635
UPB1	ENSG00000100024.15	34.7308	1.5563	0.489394	3.18006	0.00147245	0.0050273		NTNG1	ENSG00000162631.20	2236.73	1.80379	0.0805975	22.3802	6.13258e-111	2.26599e-108
NPR3	ENSG00000113389.16	66.9771	1.5482	0.326141	4.74702	2.06436e-06	1.19884e-05		LOC107987425	ENSG00000204577.11	11.3508	1.80056	0.795327	2.26393	0.0235787	0.0568867
RBP7	ENSG00000162444.12	284.884	1.54733	0.15512	9.97505	1.96001e-23	5.45222e-22		DCDC2	ENSG00000146038.12	49.9416	1.79836	0.427514	4.20656	2.59285e-05	0.00013179
SIRPA	ENSG00000198053.12	151.466	1.54051	0.278486	5.53171	3.17127e-08	2.35646e-07		HLA-DRA	ENSG00000204287.14	28.2235	1.79462	0.530253	3.38446	0.000713183	0.00268304
RELN	ENSG00000189056.15	1097.59	1.53628	0.0903711	16.9997	8.25253e-65	1.00173e-62		NUDT10	ENSG00000122824.11	27.045	1.79301	0.536218	3.34381	0.000826377	0.00305612
PCOLCE2	ENSG00000163710.9	21.7653	1.53077	0.612977	2.49727	0.0125153	0.0333724		XG	ENSG00000124343.14	26.7867	1.77652	0.54597	3.25389	0.00113837	0.00406917
CD55	ENSG00000196352.16	186.839	1.52584	0.196975	7.74636	9.45674e-15	1.40901e-13		KCNN1	ENSG00000105642.16	23.1422	1.77584	0.567812	3.12752	0.00176286	0.00599866
TMSB15C	ENSG00000269226.7	283.138	1.52203	0.16491	9.2295	2.71899e-20	6.25117e-19		ANGPTL3	ENSG00000132855.5	43.3677	1.76555	0.403369	4.377	1.20323e-05	6.52772e-05
DAPL1	ENSG00000163331.12	55.7294	1.52171	0.445492	3.41581	0.000635931	0.00235463		LOC124900388	ENSG00000286190.2	19.5908	1.75502	0.760239	2.30851	0.0209707	0.0515831
NEFL	ENSG00000277586.4	891.653	1.52075	0.0958294	15.8693	1.03333e-56	1.00204e-54		PTGS1	ENSG00000095303.17	51.357	1.75492	0.429457	4.08636	4.38198e-05	0.000213228
GPC5	ENSG00000179399.15	732.753	1.51565	0.109757	13.8091	2.24662e-43	1.49413e-41		KCNH2	ENSG00000055118.17	230.321	1.73294	0.197041	8.79481	1.43284e-18	3.46246e-17
TTR	ENSG00000118271.12	948.177	1.5116	0.0912418	16.567	1.20649e-61	1.35111e-59		LAPTM5	ENSG00000162511.8	17.7118	1.71933	0.612424	2.80742	0.00499397	0.0148578
RTN1	ENSG00000139970.17	1735.47	1.50595	0.0778942	19.3333	2.81915e-83	5.04482e-81		TTR	ENSG00000118271.12	1022.61	1.71772	0.0894085	19.212	2.93577e-82	5.94039e-80
PRAMEF12	ENSG00000116726.5	40.2352	1.50501	0.483907	3.11012	0.0018701	0.00623535		S100A14	ENSG00000189334.9	41.9981	1.71511	0.430999	3.97937	6.90977e-05	0.000321999
LAPTM5	ENSG00000162511.8	16.2862	1.49746	0.709663	2.1101	0.03485	0.0802305		ASCL4	ENSG00000187855.6	12.2403	1.71489	0.839365	2.04309	0.041044	0.0907883
MAP2	ENSG00000078018.21	7344.81	1.49394	0.0428817	34.8386	6.33771e-266	9.1675e-263		FBLIM1	ENSG00000162458.13	551.033	1.70183	0.135002	12.606	1.95706e-36	1.30447e-34
FXYD5	ENSG00000089327.15	125.185	1.49255	0.262139	5.69375	1.2428e-08	9.74808e-08		PRSS22	ENSG00000005001.10	30.3032	1.70032	0.596562	2.85019	0.0043693	0.0132616
DIO3	ENSG00000197406.7	184.828	1.49204	0.19619	7.60506	2.84776e-14	4.02536e-13		SLC15A2	ENSG00000163406.11	1074.27	1.68301	0.106957	15.7353	8.66424e-56	1.03709e-53
RIMS4	ENSG00000101098.13	1113.07	1.48832	0.0914779	16.2698	1.61757e-59	1.69144e-57		TMSB15C	ENSG00000269226.7	297.143	1.67667	0.190866	8.78454	1.57001e-18	3.7798e-17
FOXB2	ENSG00000204612.1	78.9483	1.48831	0.394766	3.77011	0.000163175	0.000686306		TBX15	ENSG00000092607.15	397.961	1.66234	0.158768	10.4702	1.1838e-25	4.71218e-24
NLGN4X	ENSG00000146938.16	2079.48	1.48486	0.0750366	19.7884	3.74703e-87	7.14736e-85		TEKT2	ENSG00000092850.12	13.201	1.66194	0.715445	2.32295	0.0201819	0.0499901
SPSB4	ENSG00000175093.5	13.6698	1.48271	0.724052	2.0478	0.0405799	0.0910412		PHYHIPL	ENSG00000165443.12	22.4191	1.66186	0.606533	2.73993	0.00614524	0.0178152
MEST	ENSG00000106484.16	2618.29	1.47723	0.069384	21.2907	1.38448e-100	3.33776e-98		P2RY12	ENSG00000169313.10	25.8526	1.6618	0.533172	3.11682	0.00182815	0.00619075
UBE2L6	ENSG00000156587.16	721.465	1.47573	0.120523	12.2444	1.8001e-34	8.67946e-33		OR51E1	ENSG00000180785.10	50.2248	1.66	0.38401	4.3228	1.5406e-05	8.17022e-05
AMOTL1	ENSG00000166025.18	1048.23	1.47524	0.0899341	16.4036	1.80325e-60	1.95631e-58		RDH16	ENSG00000139547.8	122.445	1.65779	0.262739	6.30965	2.79658e-10	3.04312e-09
ASTL	ENSG00000188886.4	18.5825	1.46504	0.706451	2.0738	0.038098	0.0863209		OR52N5	ENSG00000181009.5	11.8938	1.65542	0.784201	2.11096	0.0347756	0.0788633
THSD7A	ENSG00000005108.16	73.9268	1.45995	0.411426	3.54852	0.000387409	0.00151149		DOCK8	ENSG00000107099.17	158.541	1.64861	0.254616	6.47491	9.48703e-11	1.09175e-09
HTRA1	ENSG00000166033.13	217.602	1.45899	0.211253	6.90635	4.97277e-12	5.60139e-11		HRK	ENSG00000135116.9	76.5667	1.64639	0.310383	5.30438	1.13055e-07	8.67541e-07
FAM135A	ENSG00000082269.17	4279.67	1.45746	0.0702288	20.753	1.15295e-95	2.56576e-93		PALM	ENSG00000099864.18	500.796	1.63939	0.147256	11.1329	8.67184e-29	4.09431e-27
CNDP1	ENSG00000150656.15	23.1471	1.44482	0.700603	2.06225	0.0391838	0.0883545		INS-IGF2	ENSG00000129965.15	18.8562	1.62546	0.667919	2.43362	0.0149488	0.0386049
LRRN2	ENSG00000170382.12	15.7598	1.43847	0.672971	2.13749	0.0325579	0.0756041		TNFRSF1B	ENSG00000028137.19	37.5791	1.62087	0.496169	3.26677	0.00108784	0.00390743
ZNF454	ENSG00000178187.8	436.771	1.43756	0.131264	10.9517	6.52475e-28	2.33519e-26		ALB	ENSG00000163631.17	302.447	1.62018	0.164332	9.85922	6.25322e-23	2.10051e-21
BDKRB1	ENSG00000100739.11	47.4812	1.43648	0.398481	3.60489	0.000312287	0.00123951		RTN1	ENSG00000139970.17	1776.77	1.61348	0.0761751	21.1812	1.42464e-99	3.72532e-97
KLF12	ENSG00000118922.18	19.3962	1.4287	0.604902	2.36188	0.0181827	0.0458789		MAP2	ENSG00000078018.21	7555.03	1.61079	0.0450753	35.7356	1.10726e-279	1.88201e-276
TRPC1	ENSG00000144935.16	79.0985	1.42749	0.366697	3.89283	9.908e-05	0.000436062		PPARGC1A	ENSG00000109819.9	100.807	1.61077	0.304087	5.29706	1.17682e-07	9.0223e-07
MB21D2	ENSG00000180611.7	46.8112	1.42119	0.469033	3.03004	0.00244524	0.00791137		SYT4	ENSG00000132872.12	77260.8	1.60969	0.0375285	42.8926	0	0
TUSC1	ENSG00000198680.6	3268.33	1.41969	0.0640493	22.1656	7.37232e-109	1.93892e-106		NEFL	ENSG00000277586.4	903.979	1.60936	0.0922946	17.4372	4.30369e-68	6.90093e-66
CIB2	ENSG00000136425.14	46.402	1.41857	0.383087	3.70299	0.000213072	0.000878085		PKIA	ENSG00000171033.13	373.341	1.6071	0.17447	9.21136	3.22005e-20	8.91387e-19
NEGR1	ENSG00000172260.15	311.943	1.41127	0.173351	8.14107	3.91808e-16	6.55202e-15		PDZD4	ENSG00000067840.13	1254.24	1.59655	0.101887	15.6698	2.43191e-55	2.85071e-53
PCDH19	ENSG00000165194.15	17.9699	1.41021	0.67871	2.07778	0.0377292	0.0856308		CD8A	ENSG00000153563.16	14.086	1.59599	0.783189	2.03781	0.0415692	0.0917362
CACNA1S	ENSG00000081248.12	16.7106	1.40727	0.670749	2.09806	0.0358996	0.0822525		TKTL1	ENSG00000007350.17	58.06	1.57903	0.366428	4.30927	1.63795e-05	8.64337e-05
ITPRID2	ENSG00000138434.17	28630.7	1.40034	0.0387263	36.16	2.5893e-286	4.08591e-283		OR56A3	ENSG00000184478.8	79.4877	1.56837	0.309305	5.07062	3.96523e-07	2.79772e-06
MSH4	ENSG00000057468.7	72.1179	1.39686	0.354507	3.94028	8.13854e-05	0.000363533		RASGEF1A	ENSG00000198915.12	12.5442	1.55883	0.747675	2.0849	0.0370782	0.0833071
PMP22	ENSG00000109099.16	39.2101	1.39162	0.409456	3.3987	0.00067707	0.00249206		INPP5D	ENSG00000168918.14	26.9444	1.55823	0.552883	2.81836	0.00482691	0.0144416
INSL5	ENSG00000172410.5	30.787	1.39086	0.527989	2.63426	0.0084321	0.0236186		FUT9	ENSG00000172461.11	43.1386	1.55688	0.403667	3.85684	0.000114861	0.000512404
BRINP3	ENSG00000162670.11	195.206	1.38934	0.192421	7.22031	5.18697e-13	6.50076e-12		EMP1	ENSG00000134531.10	103.916	1.55637	0.272848	5.70418	1.16906e-08	1.03816e-07
TMPRSS7	ENSG00000176040.13	23.6839	1.38503	0.57173	2.42252	0.0154131	0.0398542		FLRT2	ENSG00000185070.12	115.538	1.54019	0.257869	5.97275	2.33289e-09	2.27103e-08
RIT2	ENSG00000152214.14	189.56	1.37868	0.209579	6.57835	4.75697e-11	4.85429e-10		PTCHD4	ENSG00000244694.8	28.4486	1.53497	0.538483	2.85055	0.00436441	0.0132515
AK5	ENSG00000154027.19	198.261	1.37766	0.204154	6.74817	1.49717e-11	1.60518e-10		LTBP1	ENSG00000049323.16	523.298	1.53028	0.133738	11.4424	2.56759e-30	1.31847e-28
NSG1	ENSG00000168824.14	140.802	1.36606	0.220868	6.18495	6.21228e-10	5.62215e-09		SSPN	ENSG00000123096.12	126.177	1.51959	0.280898	5.40976	6.31108e-08	5.03849e-07
INPP5D	ENSG00000168918.14	25.1778	1.36325	0.609506	2.23664	0.0253097	0.060916		CCDC158	ENSG00000163749.18	16.535	1.5186	0.699652	2.1705	0.0299689	0.0696352
HUNK	ENSG00000142149.9	23.4157	1.36007	0.614366	2.21377	0.0268444	0.0641382		MAOB	ENSG00000069535.14	38.2055	1.49378	0.492742	3.03156	0.00243294	0.00797239
ADAMTS5	ENSG00000154736.6	30.8831	1.35839	0.492611	2.75753	0.00582399	0.0170823		LRRN2	ENSG00000170382.12	15.6469	1.49359	0.690887	2.16184	0.0306303	0.0709199
RBM24	ENSG00000112183.15	2625.93	1.35698	0.0659189	20.5856	3.69571e-94	7.91977e-92		GGT6	ENSG00000167741.11	36.8254	1.48797	0.465099	3.19925	0.00137786	0.00483672
IFI44L	ENSG00000137959.17	83.9496	1.3568	0.286426	4.737	2.169e-06	1.25373e-05		GSTM2	ENSG00000213366.13	19.1909	1.48368	0.651582	2.27704	0.0227839	0.055362
ELOVL3	ENSG00000119915.5	58.487	1.35609	0.422938	3.20634	0.00134433	0.0046315		FRMPD2	ENSG00000170324.21	512.51	1.47971	0.12832	11.5314	9.16346e-31	4.88249e-29
NTN1	ENSG00000065320.9	63.7705	1.35465	0.438081	3.09224	0.00198655	0.00659449		PHYHIP	ENSG00000168490.14	20.4293	1.47036	0.60472	2.43148	0.0150372	0.0388017
TNFRSF1B	ENSG00000028137.19	33.7507	1.35338	0.472818	2.86238	0.00420475	0.0128001		RIMS4	ENSG00000101098.13	1066.35	1.46824	0.105323	13.9404	3.60097e-44	3.22136e-42
GAGE12B	ENSG00000275113.1	36.9873	1.34832	0.516495	2.61052	0.0090404	0.0250997		RASGRF1	ENSG00000058335.16	14.9948	1.46806	0.679793	2.15957	0.0308061	0.07123
GPR149	ENSG00000174948.6	134.707	1.34426	0.237648	5.65653	1.54466e-08	1.19378e-07		AFAP1L2	ENSG00000169129.15	78.7344	1.46437	0.352302	4.15658	3.23041e-05	0.000161635
FOXC1	ENSG00000054598.9	23.121	1.3386	0.546788	2.44811	0.0143606	0.0375748		GHRHR	ENSG00000106128.19	60.2181	1.46201	0.3898	3.75066	0.000176366	0.000757568
GAGE12G	ENSG00000215269.5	30.4058	1.33284	0.536954	2.48223	0.0130564	0.0346322		DGKK	ENSG00000274588.2	47.81	1.45923	0.420907	3.46687	0.000526565	0.00204385
FXYD1	ENSG00000266964.6	20.1473	1.32568	0.577365	2.29608	0.0216713	0.0532793		PLXND1	ENSG00000004399.13	220.807	1.45497	0.19315	7.53284	4.96496e-14	7.90903e-13
GPR27	ENSG00000170837.3	1540.98	1.32535	0.0731527	18.1176	2.31273e-73	3.52144e-71		APOC1	ENSG00000130208.10	50.7278	1.45317	0.453862	3.20178	0.00136581	0.00480139
HSPB8	ENSG00000152137.8	214.698	1.32377	0.186618	7.09347	1.30789e-12	1.5711e-11		IL1R2	ENSG00000115590.14	43.6662	1.4512	0.450178	3.22362	0.00126582	0.00448044
MAFA	ENSG00000182759.4	35.0284	1.32376	0.45733	2.89455	0.00379708	0.0116799		SMIM35	ENSG00000255274.9	28.2599	1.44733	0.516973	2.79963	0.00511604	0.0151785
ACSL4	ENSG00000068366.21	366.338	1.3183	0.139365	9.45932	3.0995e-21	7.52463e-20		ATOH1	ENSG00000172238.6	56.7373	1.44583	0.385613	3.74944	0.000177232	0.000761093
VSIR	ENSG00000107738.20	25.22	1.31394	0.57886	2.26988	0.023215	0.0565567		COLGALT2	ENSG00000198756.12	286.232	1.44155	0.185339	7.77789	7.37459e-15	1.26997e-13
SHISA2	ENSG00000180730.5	22.8559	1.3063	0.624275	2.09251	0.0363928	0.0831411		ORM1	ENSG00000229314.6	27.6367	1.43995	0.498763	2.88705	0.00388871	0.0120188
KCNJ12	ENSG00000184185.10	22.7083	1.29998	0.556686	2.3352	0.0195328	0.0487254		NKX2-2	ENSG00000125820.6	25.3176	1.43932	0.53216	2.70468	0.00683694	0.0196197
KCNK15	ENSG00000124249.7	118.49	1.29855	0.248236	5.23109	1.68513e-07	1.14483e-06		RET	ENSG00000165731.21	87.1532	1.43803	0.317377	4.53099	5.8708e-06	3.37343e-05
CA13	ENSG00000185015.8	266.326	1.2936	0.172956	7.47934	7.46966e-14	1.01773e-12		PIK3AP1	ENSG00000155629.15	942.313	1.43652	0.0927688	15.485	4.38203e-54	4.99875e-52
COL26A1	ENSG00000160963.14	918.037	1.29007	0.0930589	13.8629	1.06294e-43	7.09634e-42		EXTL1	ENSG00000158008.10	94.1514	1.43548	0.281118	5.10631	3.28514e-07	2.34021e-06
GRIN3A	ENSG00000198785.7	4772.38	1.28773	0.0669235	19.2418	1.65209e-82	2.89667e-80		RBPMS2	ENSG00000166831.9	251.988	1.43166	0.174464	8.20603	2.28625e-16	4.57709e-15
DLL4	ENSG00000128917.8	27.1231	1.28493	0.527535	2.43572	0.0148622	0.0386394		KCNH8	ENSG00000183960.9	2321.42	1.42729	0.0660722	21.602	1.72026e-103	4.87321e-101
OR56A3	ENSG00000184478.8	70.5521	1.27226	0.311448	4.08498	4.40815e-05	0.000206616		KCNH6	ENSG00000173826.15	49.7445	1.42599	0.38733	3.68158	0.000231793	0.000968719
	ENSG00000269028.3	372.769	1.27084	0.182688	6.95634	3.49231e-12	3.98813e-11		TUSC1	ENSG00000198680.6	3161.96	1.41799	0.0735359	19.2829	7.47111e-83	1.52996e-80
PNMA2	ENSG00000240694.9	62.5402	1.2679	0.322988	3.92554	8.65367e-05	0.000384859		UNC13C	ENSG00000137766.18	401.66	1.41748	0.144637	9.80026	1.12293e-22	3.69893e-21
TMSB15B	ENSG00000158427.15	198.476	1.26684	0.208543	6.07471	1.24215e-09	1.09337e-08		FXYD5	ENSG00000089327.15	116.484	1.41249	0.263206	5.3665	8.02792e-08	6.31131e-07
NOVA1	ENSG00000139910.20	1598.49	1.26487	0.0878828	14.3927	5.74753e-47	4.30024e-45		RIT2	ENSG00000152214.14	186.141	1.40646	0.197397	7.12502	1.04067e-12	1.46791e-11
TMEM158	ENSG00000249992.2	483.637	1.26423	0.144415	8.75418	2.05585e-18	4.05516e-17		PCDH20	ENSG00000280165.1	782.951	1.39676	0.101156	13.808	2.28198e-43	1.99932e-41
CHRDL1	ENSG00000101938.15	76.8387	1.25815	0.307077	4.09717	4.18238e-05	0.000196742			ENSG00000197991.11	778.307	1.39523	0.101245	13.7807	3.32943e-43	2.88727e-41
WLS	ENSG00000116729.14	5271.94	1.25558	0.0534246	23.5019	3.90128e-122	1.23124e-119		SLC35F4	ENSG00000151812.15	36.9026	1.3945	0.503747	2.76826	0.00563561	0.0165067
GMPR	ENSG00000137198.10	255.996	1.24754	0.175667	7.10175	1.23183e-12	1.48693e-11		IL32	ENSG00000008517.19	519.2	1.38635	0.116634	11.8863	1.39456e-32	8.14546e-31
NKAIN1	ENSG00000084628.10	35.8848	1.24605	0.504362	2.47054	0.0134908	0.0356482		PPP1R1B	ENSG00000131771.14	84.9236	1.38413	0.290842	4.75904	1.94518e-06	1.21911e-05
ABCC8	ENSG00000006071.16	160.871	1.23853	0.236697	5.23256	1.67179e-07	1.13711e-06		FGL1	ENSG00000104760.17	223.989	1.38343	0.174654	7.92097	2.35663e-15	4.27033e-14
FMN2	ENSG00000155816.21	30.8289	1.23774	0.476487	2.59763	0.00938694	0.025947		GALNT8	ENSG00000130035.9	22.9606	1.37687	0.602204	2.28638	0.0222318	0.0542497
DISC1	ENSG00000162946.23	74.5941	1.22959	0.295194	4.16536	3.10868e-05	0.000149516		BHLHE41	ENSG00000123095.6	128.747	1.36982	0.271532	5.04476	4.54082e-07	3.17092e-06
H2BC17	ENSG00000274641.2	131.149	1.22193	0.234973	5.2003	1.98967e-07	1.34071e-06		NOVA1	ENSG00000139910.20	1629.87	1.36944	0.0903608	15.1553	6.98989e-52	7.56734e-50
ST8SIA2	ENSG00000140557.12	55.8083	1.22173	0.390277	3.13042	0.00174554	0.00585489		TCIM	ENSG00000176907.5	90.698	1.36518	0.286173	4.77049	1.83775e-06	1.1569e-05
RARRES2	ENSG00000106538.10	130.742	1.22162	0.259099	4.71489	2.41838e-06	1.38496e-05		ARHGAP28	ENSG00000088756.13	2243.62	1.35198	0.0723062	18.698	5.14369e-78	9.6074e-76
PXYLP1	ENSG00000155893.13	642.452	1.20945	0.1108	10.9156	9.71291e-28	3.43374e-26		TMSB15B	ENSG00000158427.15	200.301	1.35191	0.215069	6.28594	3.2588e-10	3.52352e-09
RNF182	ENSG00000180537.13	150.477	1.207	0.243785	4.95106	7.38105e-07	4.57736e-06		PLA2G4A	ENSG00000116711.10	87.9685	1.35124	0.276859	4.88063	1.0575e-06	6.93187e-06
CMTM8	ENSG00000170293.9	134.686	1.20695	0.245823	4.90982	9.11593e-07	5.57752e-06		FJX1	ENSG00000179431.7	98.1933	1.34978	0.301544	4.47623	7.59715e-06	4.27579e-05
SAMD5	ENSG00000203727.4	499.723	1.20634	0.13452	8.96776	3.02597e-19	6.50058e-18		SH2D3A	ENSG00000125731.13	254.223	1.3446	0.167811	8.0126	1.12308e-15	2.08851e-14
APOBEC3H	ENSG00000100298.16	44.4835	1.20319	0.403308	2.9833	0.00285162	0.00905238		TNFRSF19	ENSG00000127863.16	6131.75	1.33884	0.0470793	28.4381	6.84324e-178	5.81573e-175
UNC80	ENSG00000144406.19	98.486	1.20282	0.264268	4.55151	5.32615e-06	2.88549e-05		PXDN	ENSG00000130508.11	7937.24	1.33835	0.049102	27.2565	1.39308e-163	9.86594e-161
SH2D3A	ENSG00000125731.13	244.869	1.20061	0.169421	7.08657	1.37478e-12	1.64442e-11		TRPC1	ENSG00000144935.16	73.1893	1.33762	0.314579	4.2521	2.11776e-05	0.000109807
SEMA6B	ENSG00000167680.17	63.5664	1.19792	0.364471	3.28675	0.00101351	0.00360058		GAD1	ENSG00000128683.14	51.2878	1.33321	0.417329	3.19463	0.00140009	0.00489965
UNC13C	ENSG00000137766.18	372.062	1.19633	0.164235	7.28426	3.23447e-13	4.12217e-12		KCNJ12	ENSG00000184185.10	22.3042	1.33112	0.545736	2.43912	0.014723	0.0381183
KNG1	ENSG00000113889.14	33.49	1.19508	0.452249	2.64253	0.00822888	0.0231165		TRPM8	ENSG00000144481.17	4084.81	1.32423	0.0504206	26.2637	4.99079e-152	3.1418e-149
PALM	ENSG00000099864.18	413.424	1.19268	0.134726	8.85265	8.54651e-19	1.7453e-17		CYP2E1	ENSG00000130649.10	439.672	1.32374	0.146349	9.04507	1.49573e-19	3.93544e-18
ABCB11	ENSG00000073734.10	186.089	1.19243	0.1997	5.9711	2.35652e-09	2.00808e-08		C3orf80	ENSG00000180044.6	166.44	1.32353	0.229088	5.77739	7.58671e-09	6.89948e-08
RASAL1	ENSG00000111344.11	20.455	1.19243	0.59498	2.00415	0.0450543	0.0994093		RBM24	ENSG00000112183.15	2498.97	1.32239	0.0683875	19.3367	2.63718e-83	5.53384e-81
EAF2	ENSG00000145088.9	1990.61	1.19032	0.0792801	15.0142	5.93152e-51	4.99802e-49		LAMA1	ENSG00000101680.15	832.617	1.32237	0.110322	11.9864	4.18571e-33	2.4703e-31
EVA1B	ENSG00000142694.7	1974.92	1.18754	0.0672932	17.6473	1.06758e-69	1.47072e-67		BDKRB1	ENSG00000100739.11	43.4201	1.31943	0.417688	3.15888	0.00158375	0.005468
ANGPTL3	ENSG00000132855.5	33.3264	1.18615	0.447314	2.65171	0.00800864	0.0225489		HPX	ENSG00000110169.11	48.2387	1.31546	0.404727	3.25024	0.00115309	0.00411743
RBFOX3	ENSG00000167281.19	90.7514	1.18538	0.306425	3.86842	0.000109545	0.00047704		NFASC	ENSG00000163531.17	662.986	1.31508	0.121367	10.8356	2.33402e-27	1.02246e-25
CHRFAM7A	ENSG00000166664.14	100.723	1.18285	0.270973	4.36519	1.27012e-05	6.46345e-05		BTBD19	ENSG00000222009.8	73.5006	1.31446	0.363627	3.61485	0.000300518	0.00122609
ODAM	ENSG00000109205.17	355.964	1.18059	0.1745	6.76557	1.32786e-11	1.42984e-10		SGIP1	ENSG00000118473.23	19.8192	1.30141	0.587922	2.21357	0.0268581	0.063545
SH3RF3	ENSG00000172985.11	283.261	1.1802	0.159611	7.39426	1.42194e-13	1.87982e-12		SFTPA2	ENSG00000185303.17	974.952	1.29906	0.0989537	13.128	2.27588e-39	1.74248e-37
EPHB2	ENSG00000133216.17	2005.01	1.17823	0.065626	17.9537	4.49262e-72	6.60873e-70		DSG1	ENSG00000134760.6	1467.17	1.29813	0.0825441	15.7265	9.95972e-56	1.18381e-53
H1-2	ENSG00000187837.4	10381	1.17435	0.0567776	20.6833	4.89612e-95	1.07578e-92		TMCC3	ENSG00000057704.13	262.339	1.29776	0.162391	7.99154	1.33262e-15	2.46201e-14
CPLANE1	ENSG00000197603.16	729.518	1.17365	0.114788	10.2244	1.54134e-24	4.597e-23		EPHB2	ENSG00000133216.17	2056.49	1.29711	0.0657185	19.7374	1.02879e-86	2.33151e-84
RXFP3	ENSG00000182631.7	53.3633	1.16783	0.380688	3.06767	0.00215731	0.0070868		SP140L	ENSG00000185404.17	144.638	1.29673	0.242132	5.35545	8.53419e-08	6.68459e-07
EFNB3	ENSG00000108947.5	231.744	1.16565	0.176534	6.60298	4.02981e-11	4.14147e-10		TMEM100	ENSG00000166292.12	26.249	1.29231	0.571669	2.2606	0.0237843	0.0573097
SLC35F4	ENSG00000151812.15	33.903	1.16269	0.501724	2.31739	0.0204827	0.0508202		CFAP54	ENSG00000188596.11	29.4631	1.2912	0.549476	2.34988	0.0187793	0.0470992
SH3D21	ENSG00000214193.11	2404.41	1.1625	0.0609906	19.0603	5.39748e-81	9.18523e-79		SERPINA1	ENSG00000197249.14	23.9994	1.28364	0.525093	2.44461	0.0145011	0.03767
SLC44A5	ENSG00000137968.16	97.2201	1.15786	0.320706	3.61033	0.000305806	0.0012158		BST2	ENSG00000130303.14	69.6571	1.27965	0.366979	3.487	0.000488477	0.00191129
COLGALT2	ENSG00000198756.12	257.18	1.15779	0.191853	6.0348	1.59156e-09	1.39035e-08		SORBS2	ENSG00000154556.18	3089.99	1.27766	0.0596645	21.4141	9.88203e-102	2.70911e-99
HEATR9	ENSG00000270379.6	21.6834	1.15687	0.569627	2.03092	0.042263	0.0942447		KCNK15	ENSG00000124249.7	113.535	1.27733	0.248043	5.14964	2.60983e-07	1.89246e-06
EIF4E3	ENSG00000163412.13	1493.44	1.15366	0.0713701	16.1645	8.9726e-59	9.10797e-57		TUBA3E	ENSG00000152086.9	493.017	1.27075	0.148979	8.52972	1.46702e-17	3.28956e-16
EDARADD	ENSG00000186197.15	30.5396	1.14711	0.46451	2.4695	0.0135304	0.0357365		NANOS1	ENSG00000188613.7	308.471	1.27072	0.151668	8.37826	5.37175e-17	1.14416e-15
ADAP1	ENSG00000105963.15	291.462	1.14266	0.183813	6.21646	5.08508e-10	4.6383e-09		MYBPC1	ENSG00000196091.15	726.007	1.26877	0.117645	10.7847	4.06513e-27	1.76263e-25
EPAS1	ENSG00000116016.14	85.0924	1.14219	0.297713	3.83655	0.000124776	0.000536105		VSIR	ENSG00000107738.20	23.8879	1.26857	0.577842	2.19535	0.0281385	0.066105
GRIK2	ENSG00000164418.22	3520.12	1.14105	0.058003	19.6722	3.73168e-86	6.96499e-84		S100A16	ENSG00000188643.11	80.3287	1.26616	0.350145	3.61611	0.000299058	0.00122072
TEX15	ENSG00000133863.9	34.8693	1.12394	0.44049	2.55158	0.0107237	0.0291622		FAM3B	ENSG00000183844.17	181.647	1.26563	0.231345	5.47074	4.48158e-08	3.66218e-07
PARP14	ENSG00000173193.15	136.499	1.12251	0.232867	4.82038	1.43285e-06	8.49142e-06		GPC6	ENSG00000183098.11	1897.61	1.26279	0.0706272	17.8797	1.6972e-71	3.03656e-69
MAP1B	ENSG00000131711.15	29567.4	1.12085	0.0447556	25.0439	2.03359e-138	8.82478e-136		PDLIM3	ENSG00000154553.16	49.3922	1.26122	0.439549	2.86936	0.00411299	0.0126052
RDH16	ENSG00000139547.8	96.4193	1.11778	0.301471	3.70776	0.000209104	0.000862966		PLPP4	ENSG00000203805.11	68.8634	1.25943	0.360258	3.49591	0.000472447	0.00185369
TAFA5	ENSG00000219438.9	69.4245	1.11136	0.400978	2.77163	0.0055777	0.0164488		CABYR	ENSG00000154040.21	34.8366	1.24829	0.473596	2.63578	0.00839437	0.0234284
CD36	ENSG00000135218.19	31.0477	1.10678	0.471393	2.34789	0.0188803	0.047318		TGFBR2	ENSG00000163513.19	49.0097	1.24534	0.435263	2.86112	0.00422142	0.0128702
SUGCT	ENSG00000175600.16	366.743	1.10478	0.153467	7.19883	6.07305e-13	7.56212e-12		KNG1	ENSG00000113889.14	33.2299	1.24476	0.461015	2.70005	0.00693289	0.0198448
TBX15	ENSG00000092607.15	310.798	1.10474	0.166886	6.6197	3.59938e-11	3.71483e-10		SYT13	ENSG00000019505.8	21.3205	1.24416	0.631071	1.97151	0.048665	0.104321
ZNF90	ENSG00000213988.11	91.8436	1.10333	0.305047	3.6169	0.000298149	0.00118835		FBLN2	ENSG00000163520.14	675.095	1.24399	0.106162	11.7179	1.03218e-31	5.71467e-30
SLC39A8	ENSG00000138821.14	21483	1.1028	0.0444704	24.7987	9.26966e-136	3.74192e-133		CD24	ENSG00000272398.6	3878.95	1.24101	0.0557981	22.2411	1.37661e-109	4.67965e-107
CYP2E1	ENSG00000130649.10	407.786	1.10066	0.15315	7.1868	6.63287e-13	8.22381e-12		WNT4	ENSG00000162552.15	207.412	1.23587	0.195386	6.32527	2.52792e-10	2.7685e-09
PRSS1	ENSG00000204983.14	56.8013	1.09935	0.379631	2.89584	0.00378148	0.0116422		MAFA	ENSG00000182759.4	32.3936	1.23444	0.488317	2.52795	0.0114732	0.0306426
KCNB2	ENSG00000182674.6	89.8697	1.09684	0.295893	3.70689	0.000209821	0.000865718		OR5B12	ENSG00000172362.3	44.2939	1.23366	0.410293	3.00679	0.00264025	0.00856427
FRMPD2	ENSG00000170324.21	438.361	1.09513	0.132541	8.26254	1.42601e-16	2.47033e-15			ENSG00000255330.9	53.3001	1.23303	0.357128	3.45263	0.000555149	0.0021382
ALDH5A1	ENSG00000112294.14	501.931	1.09406	0.13538	8.0814	6.40271e-16	1.05145e-14		SOCS3	ENSG00000184557.4	30.8752	1.23086	0.464392	2.65048	0.00803774	0.0225665
BARX1	ENSG00000131668.14	25.7496	1.09183	0.538736	2.02665	0.0426987	0.0950865		TRIM49	ENSG00000168930.13	114.285	1.22891	0.255417	4.8114	1.49879e-06	9.57707e-06
LRRN3	ENSG00000173114.13	38.4329	1.0863	0.420054	2.5861	0.00970696	0.0267111		SEMG1	ENSG00000124233.12	57.258	1.22134	0.398198	3.06716	0.00216106	0.00717134
TUBA3E	ENSG00000152086.9	463.658	1.07606	0.15041	7.15421	8.41589e-13	1.03458e-11		CPAMD8	ENSG00000160111.15	140.449	1.22039	0.249651	4.88839	1.01664e-06	6.68983e-06
CSF1	ENSG00000184371.14	84.6076	1.07469	0.291425	3.68771	0.000226284	0.000925722		MEST	ENSG00000106484.16	2223.69	1.21366	0.0734245	16.5294	2.25335e-61	3.2185e-59
H2BC11	ENSG00000124635.9	921.885	1.07419	0.0963979	11.1432	7.72488e-29	2.88362e-27		SCGN	ENSG00000079689.14	25.8394	1.21276	0.520568	2.32969	0.0198226	0.0492508
BST2	ENSG00000130303.14	65.1791	1.07133	0.368636	2.90619	0.0036586	0.011298		GPR149	ENSG00000174948.6	122.108	1.21234	0.249814	4.85298	1.21617e-06	7.90789e-06
FLT4	ENSG00000037280.16	398.661	1.06902	0.131773	8.11261	4.95454e-16	8.21403e-15		GRPR	ENSG00000126010.6	78.8763	1.21109	0.297175	4.07533	4.59498e-05	0.000222827
KHDRBS2	ENSG00000112232.10	29.3545	1.06831	0.487623	2.19086	0.0284622	0.0674191		MAN1A1	ENSG00000111885.7	951.561	1.20871	0.0949393	12.7315	3.95411e-37	2.72102e-35
KCNH8	ENSG00000183960.9	2012.54	1.0682	0.0641167	16.6603	2.54935e-62	2.95011e-60		RASGEF1C	ENSG00000146090.16	46.7088	1.2023	0.400222	3.0041	0.00266369	0.00863034
NANOS1	ENSG00000188613.7	288.946	1.06595	0.160749	6.63118	3.33016e-11	3.44898e-10		CPLANE1	ENSG00000197603.16	715.069	1.1985	0.109448	10.9505	6.6106e-28	2.9725e-26
LRRC43	ENSG00000158113.13	27.8395	1.05877	0.513004	2.06386	0.0390312	0.0880561		GPHA2	ENSG00000149735.7	22.9151	1.19502	0.547784	2.18155	0.0291428	0.0680319
OLIG1	ENSG00000184221.13	37.4121	1.0566	0.459838	2.29777	0.0215752	0.0530831		BRINP3	ENSG00000162670.11	171.627	1.19425	0.196119	6.08943	1.13316e-09	1.15055e-08
POTEB2	ENSG00000230031.10	46.9197	1.05522	0.384588	2.74377	0.00607375	0.0176982		LINGO3	ENSG00000220008.3	260.738	1.19239	0.182134	6.54678	5.87893e-11	6.88657e-10
THBS1	ENSG00000137801.11	5360.63	1.05009	0.0588109	17.8554	2.62599e-71	3.7985e-69		JAG1	ENSG00000101384.12	6885.95	1.1909	0.0536692	22.1896	4.32614e-109	1.41406e-106
SDR9C7	ENSG00000170426.2	45.1958	1.04403	0.396966	2.63002	0.00853791	0.0238649		GRIN3A	ENSG00000198785.7	4401.82	1.18734	0.0669399	17.7374	2.15512e-70	3.73781e-68
GGT6	ENSG00000167741.11	30.5902	1.04171	0.491024	2.1215	0.0338795	0.0782022		VILL	ENSG00000136059.15	56.9606	1.17712	0.392693	2.99755	0.00272155	0.00879433
LIN7A	ENSG00000111052.8	4290	1.04148	0.0494214	21.0734	1.39583e-98	3.31901e-96		CD4	ENSG00000010610.10	53.0356	1.17276	0.407371	2.87884	0.00399136	0.0122923
DCHS1	ENSG00000166341.9	168.299	1.03883	0.20529	5.06031	4.18573e-07	2.69996e-06		EPAS1	ENSG00000116016.14	83.456	1.17253	0.309853	3.78414	0.00015424	0.000673762
SEMA6D	ENSG00000137872.17	122.042	1.0312	0.260412	3.95987	7.49917e-05	0.000337055		UBE2L6	ENSG00000156587.16	598.042	1.16139	0.119277	9.7369	2.09861e-22	6.80728e-21
AKAP12	ENSG00000131016.17	156.511	1.029	0.249322	4.12719	3.67222e-05	0.000174302		OVGP1	ENSG00000085465.13	1065.81	1.15988	0.0891639	13.0084	1.09615e-38	8.10054e-37
SLC15A2	ENSG00000163406.11	800.636	1.0286	0.110179	9.33571	1.00312e-20	2.35938e-19		ITGA11	ENSG00000137809.17	75.1658	1.1598	0.337366	3.43781	0.00058643	0.00224697
ST8SIA4	ENSG00000113532.13	1444.87	1.02045	0.0766325	13.3161	1.8654e-40	1.09762e-38		AGXT	ENSG00000172482.5	36.4213	1.15863	0.478439	2.42168	0.0154489	0.0396834
PNMA1	ENSG00000176903.5	4040.21	1.01998	0.0509094	20.0351	2.72152e-89	5.4299e-87		ODAM	ENSG00000109205.17	340.859	1.15645	0.177775	6.50516	7.76098e-11	8.99205e-10
CHRNA7	ENSG00000175344.19	206.114	1.01884	0.208235	4.89274	9.94412e-07	6.04377e-06		PARP14	ENSG00000173193.15	134.112	1.15618	0.244247	4.73364	2.20534e-06	1.36904e-05
TRPM8	ENSG00000144481.17	3639.21	1.01661	0.0515321	19.7277	1.24693e-86	2.35264e-84		NTN1	ENSG00000065320.9	55.9488	1.15312	0.437061	2.63835	0.00833094	0.0232858
SLC24A3	ENSG00000185052.13	85.1195	1.01484	0.285616	3.55317	0.000380615	0.00148633		CA13	ENSG00000185015.8	240.773	1.15103	0.176757	6.51195	7.41817e-11	8.61248e-10
SLC6A20	ENSG00000163817.16	71.0461	1.012	0.331482	3.05294	0.00226609	0.00740872		CHRM4	ENSG00000180720.8	69.4339	1.14926	0.316554	3.63053	0.000282836	0.00116008
TRIM49C	ENSG00000204449.3	82.5015	1.01046	0.330279	3.05941	0.00221771	0.0072646		ADAM28	ENSG00000042980.13	36.7277	1.14316	0.462572	2.47131	0.0134621	0.0352456
ADAM7	ENSG00000069206.15	1168.44	1.00994	0.0992764	10.173	2.61726e-24	7.70008e-23		TRIM49C	ENSG00000204449.3	85.0787	1.14275	0.326378	3.5013	0.000462997	0.00181997
CDKN1A	ENSG00000124762.14	16033.2	1.00764	0.0362896	27.7665	1.10064e-169	6.8232e-167		FOXD3	ENSG00000187140.6	36.4856	1.14011	0.503038	2.26644	0.0234244	0.0566431
MAT1A	ENSG00000151224.13	87.7865	1.00697	0.290259	3.46921	0.000521993	0.00197144		MSI1	ENSG00000135097.7	460.431	1.13961	0.151345	7.52989	5.07817e-14	8.0667e-13
CFD	ENSG00000197766.8	542.166	1.00608	0.151562	6.63805	3.17866e-11	3.30984e-10		DRC7	ENSG00000159625.15	23.3495	1.13711	0.543113	2.09368	0.0362882	0.0817809
GSN	ENSG00000148180.21	832.256	1.00284	0.102932	9.74278	1.98057e-22	5.16972e-21		BEX1	ENSG00000133169.6	86.2628	1.13555	0.283709	4.00253	6.26676e-05	0.000294813
RASSF2	ENSG00000101265.16	463.011	1.00225	0.135568	7.39294	1.4362e-13	1.89578e-12		ABCC8	ENSG00000006071.16	148.215	1.13481	0.241772	4.69372	2.68277e-06	1.6438e-05
PTGR1	ENSG00000106853.20	10547	1.00059	0.0467507	21.4026	1.26337e-101	3.17821e-99		BARX2	ENSG00000043039.7	154.449	1.12464	0.211843	5.30885	1.10318e-07	8.473e-07
IGF1R	ENSG00000140443.15	6918.46	0.999772	0.1178	8.48702	2.11997e-17	3.86944e-16		CYP26B1	ENSG00000003137.9	41.178	1.12198	0.423975	2.64634	0.00813681	0.0228142
IGSF10	ENSG00000152580.9	46.6293	0.994802	0.371741	2.67607	0.00744921	0.0211834		NXN	ENSG00000167693.17	3811.58	1.11979	0.0551673	20.298	1.33801e-91	3.24887e-89
RADIL	ENSG00000157927.17	348.686	0.991665	0.163401	6.06891	1.28778e-09	1.13182e-08		NSG1	ENSG00000168824.14	120.502	1.11573	0.257093	4.33979	1.42617e-05	7.61084e-05
EXTL1	ENSG00000158008.10	78.4362	0.99125	0.316571	3.13121	0.0017409	0.0058416		SLC2A7	ENSG00000197241.4	34.6427	1.11544	0.428935	2.60047	0.00930949	0.025629
FYN	ENSG00000010810.17	162.777	0.991007	0.225123	4.40207	1.07224e-05	5.51138e-05		BPIFB1	ENSG00000125999.11	43.1455	1.115	0.394228	2.82832	0.00467936	0.0140587
PRKCA	ENSG00000154229.12	1882.03	0.990244	0.0759361	13.0405	7.19853e-39	4.09679e-37		DIRAS2	ENSG00000165023.7	28.9617	1.11426	0.519692	2.14407	0.0320274	0.073504
BAG2	ENSG00000112208.11	3231.55	0.989351	0.0540873	18.2917	9.62881e-75	1.49229e-72		CAPN5	ENSG00000149260.18	1484.26	1.1102	0.0736456	15.0749	2.36796e-51	2.53133e-49
STPG2	ENSG00000163116.10	67.2238	0.985364	0.347116	2.83871	0.00452959	0.0136762		P3H2	ENSG00000090530.10	254.505	1.10962	0.177902	6.23727	4.45263e-10	4.73601e-09
VPS37D	ENSG00000176428.6	139.481	0.982494	0.263773	3.72477	0.000195495	0.000810545		TEX11	ENSG00000120498.14	53.7523	1.10926	0.396877	2.79498	0.00519024	0.0153584
ADGRL2	ENSG00000117114.20	89.6813	0.981942	0.300249	3.27042	0.00107387	0.00379176		TRPV3	ENSG00000167723.15	44.0354	1.10682	0.399018	2.77385	0.00553972	0.0162482
BANK1	ENSG00000153064.12	2881.56	0.981604	0.0583246	16.83	1.4706e-63	1.74841e-61		OR52E4	ENSG00000180974.5	85.7451	1.10552	0.294989	3.74767	0.000178482	0.000765883
CDH23	ENSG00000107736.22	57.5741	0.977089	0.441087	2.21518	0.0267474	0.0639507		IGF2	ENSG00000167244.21	80.0668	1.10349	0.289079	3.81725	0.000134947	0.000594683
PABPC3	ENSG00000151846.9	98.1906	0.975174	0.293079	3.32735	0.000876772	0.00315485		ST8SIA2	ENSG00000140557.12	51.0148	1.10327	0.396226	2.78445	0.00536181	0.0158
GSTM5	ENSG00000134201.12	15100.7	0.972188	0.0465805	20.8711	9.7991e-97	2.23806e-94		TESC	ENSG00000088992.18	1117.39	1.10311	0.0865815	12.7407	3.5137e-37	2.43765e-35
GSTM3	ENSG00000134202.11	15064.3	0.971354	0.0464999	20.8894	6.68914e-97	1.54814e-94		SH3RF3	ENSG00000172985.11	264.579	1.10291	0.168219	6.5564	5.51213e-11	6.48372e-10
IQCN	ENSG00000130518.17	224.334	0.969775	0.19484	4.97728	6.44841e-07	4.03357e-06		CHRNA4	ENSG00000101204.18	26.0499	1.10174	0.542498	2.03086	0.0422695	0.0929437
ADAMTS6	ENSG00000049192.15	72.8786	0.969763	0.314078	3.08765	0.00201746	0.00668558		LGR4	ENSG00000205213.14	2349.85	1.10064	0.0663356	16.5921	7.95578e-62	1.16573e-59
FSIP1	ENSG00000150667.8	4598.1	0.969326	0.0591459	16.3887	2.30195e-60	2.48181e-58		ACADL	ENSG00000115361.8	251.275	1.10013	0.184744	5.95487	2.60277e-09	2.51502e-08
HSD3B1	ENSG00000203857.10	39.7674	0.967312	0.425966	2.27087	0.0231551	0.0564185		TMEM158	ENSG00000249992.2	431.677	1.09618	0.172885	6.34051	2.28999e-10	2.51766e-09
ASPH	ENSG00000198363.18	66696.4	0.961849	0.0315513	30.4853	4.08205e-204	2.95234e-201		COL9A2	ENSG00000049089.15	1054.96	1.09512	0.084869	12.9037	4.29246e-38	3.13129e-36
FBLN2	ENSG00000163520.14	610.002	0.961503	0.117593	8.17654	2.92119e-16	4.93249e-15			ENSG00000284779.2	80.2267	1.09444	0.288355	3.79545	0.000147378	0.000645446
LYPD6	ENSG00000187123.15	92.2099	0.960934	0.276549	3.47474	0.000511352	0.00193505		CHRNA2	ENSG00000120903.13	2383.16	1.08789	0.0974436	11.1643	6.09773e-29	2.92777e-27
FOXD2	ENSG00000186564.6	57.011	0.96044	0.389245	2.46745	0.0136081	0.035909			ENSG00000277611.1	110.163	1.08673	0.249714	4.35191	1.34956e-05	7.24524e-05
PCDH9	ENSG00000184226.15	187.427	0.960127	0.219117	4.38179	1.17706e-05	6.01634e-05		OLFM2	ENSG00000105088.9	989.959	1.08414	0.109492	9.90155	4.09854e-23	1.37946e-21
CDH7	ENSG00000081138.14	83.4546	0.959193	0.298962	3.20841	0.00133471	0.00460227		IL17RE	ENSG00000163701.19	144.546	1.08404	0.22133	4.89783	9.68994e-07	6.40108e-06
ISYNA1	ENSG00000105655.19	4670.08	0.958584	0.0502954	19.0591	5.52383e-81	9.30899e-79		PTAFR	ENSG00000169403.12	41.4039	1.0835	0.459453	2.35824	0.0183619	0.0462503
MED12L	ENSG00000144893.12	180.507	0.958417	0.19707	4.86334	1.15421e-06	6.94958e-06		WWTR1	ENSG00000018408.15	540.247	1.08105	0.1204	8.97877	2.73804e-19	6.99826e-18
PTGFR	ENSG00000122420.10	16802.8	0.958324	0.0372472	25.7287	5.57814e-146	2.76644e-143		NKAIN1	ENSG00000084628.10	32.0096	1.07956	0.52764	2.04602	0.0407545	0.0902546
TMEM88	ENSG00000167874.7	80.556	0.95722	0.281377	3.40191	0.000669165	0.00246663		ELOVL4	ENSG00000118402.6	105.097	1.07835	0.339027	3.1807	0.00146918	0.00511399
H4C8	ENSG00000158406.6	2738.42	0.957132	0.0574229	16.6681	2.23488e-62	2.60356e-60		IQCN	ENSG00000130518.17	228.068	1.07558	0.193444	5.56017	2.69514e-08	2.28248e-07
DNASE1L3	ENSG00000163687.14	58.8647	0.952785	0.37882	2.51514	0.0118985	0.0319464		HR	ENSG00000168453.16	64.7335	1.07405	0.339144	3.16695	0.00154047	0.00533375
CTH	ENSG00000116761.12	1144.82	0.952543	0.0836143	11.3921	4.57785e-30	1.80596e-28		SLC25A34	ENSG00000162461.8	49.9153	1.07402	0.418308	2.56753	0.0102427	0.027833
H2BC12	ENSG00000197903.8	10749.4	0.949445	0.0453537	20.9342	2.61375e-97	6.131e-95		RHOU	ENSG00000116574.6	16358.6	1.0714	0.0568801	18.836	3.82584e-79	7.3065e-77
PYGO1	ENSG00000171016.13	1980.74	0.945378	0.0628395	15.0443	3.76223e-51	3.21698e-49		NELL2	ENSG00000184613.11	46.7131	1.06925	0.417924	2.55847	0.0105134	0.0284728
TRIM49D2	ENSG00000233802.8	3598.01	0.944421	0.0728999	12.955	2.20062e-38	1.22824e-36		DISC1	ENSG00000162946.23	66.8425	1.06837	0.309465	3.45231	0.000555812	0.00213978
C17orf58	ENSG00000186665.10	921.792	0.943963	0.0971141	9.72014	2.47447e-22	6.41071e-21		SESN3	ENSG00000149212.12	13998.7	1.06817	0.0608961	17.5409	6.97664e-69	1.14021e-66
C3orf80	ENSG00000180044.6	143.413	0.942285	0.23852	3.95056	7.797e-05	0.000349265		RASSF2	ENSG00000101265.16	461.316	1.06323	0.133353	7.97308	1.54772e-15	2.82867e-14
CROCC2	ENSG00000226321.5	68.3661	0.939466	0.322147	2.91627	0.00354249	0.0109903		MOGAT2	ENSG00000166391.15	390.187	1.05662	0.138527	7.62754	2.3927e-14	3.95225e-13
TMTC2	ENSG00000179104.9	6296.82	0.939045	0.046676	20.1184	5.09678e-90	1.02872e-87		EBF4	ENSG00000088881.21	207.597	1.05565	0.179691	5.87482	4.23305e-09	3.98389e-08
TRIM49D1	ENSG00000223417.9	3620.25	0.936125	0.0726847	12.8793	5.8897e-38	3.22503e-36		PTPRQ	ENSG00000139304.16	76.7361	1.0552	0.31503	3.34953	0.000809491	0.00300282
HR	ENSG00000168453.16	62.6004	0.936039	0.336045	2.78546	0.00534522	0.0158467		SLC22A2	ENSG00000112499.13	5427.81	1.05465	0.0640258	16.4723	5.80208e-61	8.08344e-59
MAJIN	ENSG00000168070.12	85.459	0.935174	0.309845	3.0182	0.0025428	0.00818278		PRSS1	ENSG00000204983.14	53.7624	1.05263	0.404011	2.60545	0.00917536	0.0253048
PIK3AP1	ENSG00000155629.15	764.111	0.934361	0.0989293	9.44474	3.56296e-21	8.62564e-20		OLIG1	ENSG00000184221.13	36.0776	1.05073	0.468256	2.24393	0.0248367	0.05955
OR52E4	ENSG00000180974.5	81.6775	0.933478	0.290681	3.21135	0.00132114	0.00456184		AKAP12	ENSG00000131016.17	153.085	1.04903	0.235877	4.44736	8.69332e-06	4.8446e-05
TRIM49	ENSG00000168930.13	102.529	0.930764	0.257586	3.61341	0.0003022	0.00120257		FZD4	ENSG00000174804.4	1300.46	1.04596	0.0923338	11.328	9.53564e-30	4.7391e-28
EPHA6	ENSG00000080224.17	7912.93	0.93048	0.0447242	20.8048	3.91231e-96	8.81946e-94		HACD1	ENSG00000165996.14	99.2106	1.04279	0.263047	3.96426	7.36238e-05	0.000340884
ZBTB47	ENSG00000114853.15	2004.39	0.929904	0.0723282	12.8567	7.88422e-38	4.25013e-36		LOC127903862	ENSG00000288708.1	29.1639	1.04177	0.482838	2.15759	0.0309595	0.0714679
C3orf20	ENSG00000131379.10	127.88	0.928542	0.238553	3.89239	9.92627e-05	0.000436756		MAPT	ENSG00000186868.17	1815.9	1.03963	0.0866493	11.9981	3.63619e-33	2.16099e-31
PDGFA	ENSG00000197461.13	515.43	0.927095	0.114742	8.07979	6.4876e-16	1.06438e-14		TNFRSF18	ENSG00000186891.14	177.392	1.0396	0.204777	5.07674	3.83969e-07	2.71521e-06
WNT4	ENSG00000162552.15	185.152	0.924261	0.201348	4.59036	4.42489e-06	2.44065e-05		GMPR	ENSG00000137198.10	224.042	1.03459	0.187643	5.51359	3.51591e-08	2.92225e-07
H2BC21	ENSG00000184678.10	6302.45	0.915595	0.0554867	16.5012	3.59837e-61	3.9532e-59		COL26A1	ENSG00000160963.14	784.944	1.03129	0.103573	9.95713	2.34747e-23	7.99598e-22
TESC	ENSG00000088992.18	1057.43	0.914459	0.0907941	10.0718	7.36195e-24	2.10873e-22		PCSK1N	ENSG00000102109.9	1940.35	1.02705	0.0749477	13.7036	9.66227e-43	8.25274e-41
ZNF483	ENSG00000173258.13	4320.8	0.914277	0.0521536	17.5305	8.38941e-69	1.12886e-66		ADARB2	ENSG00000185736.16	89.9733	1.02682	0.382032	2.68778	0.00719277	0.0204783
CYP1A1	ENSG00000140465.14	615.758	0.913506	0.148954	6.13281	8.63421e-10	7.69762e-09		ABCB5	ENSG00000004846.17	42.4975	1.02398	0.411796	2.48662	0.0128961	0.0339785
BARX2	ENSG00000043039.7	144.551	0.912797	0.226992	4.02127	5.78853e-05	0.000266024		SMIM18	ENSG00000253457.3	39.9325	1.02201	0.424444	2.40787	0.0160457	0.0410612
GRIN2D	ENSG00000105464.4	111.547	0.909685	0.259685	3.50304	0.000459979	0.00175905		CBLN2	ENSG00000141668.10	2190.43	1.02179	0.0711741	14.3562	9.74491e-47	9.35786e-45
HP	ENSG00000257017.9	42.8126	0.905576	0.402508	2.24983	0.0244596	0.0591817		GCNA	ENSG00000147174.12	34.4541	1.02003	0.501743	2.03298	0.042055	0.0925798
PEAK1	ENSG00000173517.11	45.0466	0.899025	0.441367	2.03691	0.0416589	0.0931011		TMEM45A	ENSG00000181458.10	473.382	1.01982	0.129543	7.87247	3.47697e-15	6.18829e-14
RASGRP1	ENSG00000172575.12	186.659	0.897301	0.19461	4.61078	4.01168e-06	2.2276e-05		CYP4B1	ENSG00000142973.14	45.9615	1.01479	0.387393	2.61953	0.00880523	0.0244267
SLC4A4	ENSG00000080493.18	13584.3	0.897003	0.0379609	23.6297	1.91061e-123	6.25744e-121		FKBP1C	ENSG00000198225.5	76.644	1.01362	0.311269	3.25641	0.00112832	0.00403493
CLDN14	ENSG00000159261.12	76.9415	0.896728	0.304656	2.94342	0.00324612	0.0101763		TRIB2	ENSG00000071575.12	58.3917	1.01362	0.43522	2.32898	0.0198602	0.0493159
HPCAL4	ENSG00000116983.13	92.9093	0.895719	0.282184	3.17423	0.00150233	0.00512327		CELF4	ENSG00000101489.20	29.786	1.01342	0.488351	2.07519	0.037969	0.0849269
ARHGAP22	ENSG00000128805.15	119.936	0.895155	0.242047	3.69827	0.00021707	0.000892657		TESK2	ENSG00000070759.17	1756.27	1.01332	0.0734638	13.7934	2.79157e-43	2.43325e-41
PDLIM3	ENSG00000154553.16	42.9259	0.89498	0.453954	1.97152	0.0486642	0.10592		TMCC2	ENSG00000133069.17	393.241	1.01186	0.147097	6.87884	6.0344e-12	7.9202e-11
CERS1	ENSG00000223802.9	3439.4	0.893762	0.0554449	16.1198	1.85115e-58	1.85736e-56		PLA1A	ENSG00000144837.9	518.165	1.00982	0.136613	7.39182	1.44838e-13	2.21632e-12
AGBL4	ENSG00000186094.17	188.042	0.893581	0.206917	4.31855	1.57056e-05	7.90424e-05		WNK3	ENSG00000196632.10	1454.94	1.00981	0.0894566	11.2882	1.50036e-29	7.37041e-28
GDF1	ENSG00000130283.9	3438.37	0.893097	0.0554512	16.106	2.31471e-58	2.30913e-56		UNC80	ENSG00000144406.19	86.9143	1.00873	0.286361	3.52257	0.000427387	0.00169371
LAMC3	ENSG00000050555.19	303.737	0.891784	0.167464	5.32523	1.00823e-07	7.05111e-07		PIK3R5	ENSG00000141506.15	52.5207	1.00659	0.374519	2.6877	0.00719456	0.02048
H4C9	ENSG00000276180.1	3757.94	0.891312	0.0567039	15.7187	1.12586e-55	1.06791e-53		C1QTNF1	ENSG00000173918.15	77.4717	1.006	0.369601	2.72185	0.0064918	0.0187146
FKBP1C	ENSG00000198225.5	74.7896	0.891229	0.315777	2.82234	0.0047675	0.0143074		TPBGL	ENSG00000261594.4	51.6741	1.00066	0.421971	2.3714	0.0177209	0.044815
FTCD	ENSG00000160282.15	42.9265	0.882718	0.38831	2.27323	0.0230123	0.0561427		PMP22	ENSG00000109099.16	31.3793	0.999845	0.471306	2.12143	0.0338853	0.0771738
ZFHX4	ENSG00000091656.19	890.049	0.880432	0.10036	8.77271	1.74419e-18	3.45218e-17		HTRA1	ENSG00000166033.13	168.49	0.999382	0.217041	4.60458	4.13301e-06	2.44599e-05
ZDHHC11	ENSG00000188818.12	618.207	0.879664	0.134738	6.52871	6.63374e-11	6.67527e-10		VWA5B1	ENSG00000158816.16	159.33	0.993513	0.212592	4.67333	2.9635e-06	1.79767e-05
SPAG6	ENSG00000077327.16	224.875	0.873781	0.187341	4.66411	3.09951e-06	1.74907e-05		KIRREL1	ENSG00000183853.18	35.9141	0.993284	0.465778	2.13253	0.0329635	0.075266
ARHGEF17	ENSG00000110237.5	1576.22	0.872944	0.0703354	12.4112	2.27328e-35	1.14376e-33		C1orf127	ENSG00000175262.14	37.9384	0.986897	0.476615	2.07064	0.0383926	0.0857502
TP53INP1	ENSG00000164938.14	16821.7	0.866102	0.0390481	22.1804	5.31325e-109	1.41888e-106		REEP1	ENSG00000068615.19	445.594	0.985806	0.132505	7.43975	1.00875e-13	1.56012e-12
RNF150	ENSG00000170153.11	1056.97	0.86253	0.0917188	9.40407	5.24928e-21	1.25506e-19		EFNB3	ENSG00000108947.5	206.284	0.985454	0.180349	5.46416	4.65091e-08	3.79508e-07
AFAP1L2	ENSG00000169129.15	60.8419	0.861221	0.348175	2.47353	0.0133786	0.0353949		FAM20C	ENSG00000177706.9	556.406	0.9847	0.125858	7.82391	5.12072e-15	8.98213e-14
UBA7	ENSG00000182179.13	69.1201	0.860153	0.344538	2.49654	0.012541	0.0334231		ADAP1	ENSG00000105963.15	261.491	0.980756	0.187916	5.21913	1.79766e-07	1.33778e-06
DSC2	ENSG00000134755.18	40668.7	0.858727	0.0340297	25.2346	1.67083e-140	7.63218e-138		SYT1	ENSG00000067715.14	88.4376	0.978871	0.285135	3.43301	0.000596927	0.00228153
TPBGL	ENSG00000261594.4	50.0865	0.855896	0.411498	2.07995	0.0375298	0.0853008		EBF3	ENSG00000108001.16	417.351	0.976037	0.134952	7.23249	4.7422e-13	6.88327e-12
PKIA	ENSG00000171033.13	267.558	0.853966	0.194352	4.39392	1.11325e-05	5.70867e-05		HTR3A	ENSG00000166736.12	36.7635	0.975446	0.42746	2.28196	0.0224917	0.0548009
ADD3	ENSG00000148700.15	11839	0.853605	0.0482706	17.6837	5.59712e-70	7.83507e-68		RBFOX3	ENSG00000167281.19	79.5945	0.974373	0.300184	3.24592	0.00117072	0.004176
VIPR2	ENSG00000106018.14	131.54	0.851698	0.246202	3.45935	0.00054149	0.00203622		CRIP1	ENSG00000213145.10	96.6256	0.974347	0.28733	3.39103	0.000696299	0.00262591
PXDN	ENSG00000130508.11	6512.14	0.850337	0.0456431	18.6301	1.83099e-77	2.99833e-75		PLEKHS1	ENSG00000148735.15	90.6347	0.973843	0.277148	3.51381	0.000441734	0.00174324
TTPA	ENSG00000137561.5	355.151	0.85029	0.135249	6.28682	3.24026e-10	3.0175e-09		SMARCA1	ENSG00000102038.16	66.2714	0.971732	0.313605	3.09858	0.00194448	0.00653363
SULF2	ENSG00000196562.14	159.837	0.849657	0.207503	4.09467	4.22765e-05	0.00019871		CHRFAM7A	ENSG00000166664.14	88.1981	0.970931	0.295059	3.29063	0.000999629	0.00362198
DOCK8	ENSG00000107099.17	110.628	0.848367	0.244664	3.46748	0.000525367	0.00198332		PTH1R	ENSG00000160801.14	38.399	0.970001	0.430181	2.25487	0.0241418	0.0580639
TNFAIP8L1	ENSG00000185361.9	1031.31	0.847435	0.100118	8.46436	2.57554e-17	4.66175e-16		APOBEC3H	ENSG00000100298.16	38.5856	0.967332	0.445282	2.1724	0.0298255	0.0693303
BTG1	ENSG00000133639.6	14385.5	0.846784	0.0340493	24.8694	1.59606e-136	6.75718e-134		NWD1	ENSG00000188039.16	411.678	0.967276	0.13294	7.27604	3.43767e-13	5.04578e-12
PACSIN1	ENSG00000124507.11	2911.53	0.845627	0.0556731	15.1891	4.17355e-52	3.67739e-50		CAVIN1	ENSG00000177469.13	634.872	0.967022	0.116766	8.28174	1.21391e-16	2.49076e-15
KCNH2	ENSG00000055118.17	153.996	0.845259	0.206231	4.0986	4.15665e-05	0.000195637		FBN1	ENSG00000166147.15	211.809	0.961893	0.193204	4.97865	6.40309e-07	4.37257e-06
RCAN2	ENSG00000172348.15	250.292	0.8434	0.209396	4.02777	5.63095e-05	0.000259125		CDH23	ENSG00000107736.22	55.3912	0.961498	0.448735	2.14269	0.0321382	0.0736886
WNT9A	ENSG00000143816.8	553.162	0.843098	0.148751	5.66785	1.44603e-08	1.12456e-07		ARHGEF17	ENSG00000110237.5	1587.83	0.961487	0.0837839	11.4758	1.74548e-30	9.1006e-29
IL1RN	ENSG00000136689.19	617.857	0.841625	0.149655	5.62378	1.8682e-08	1.42982e-07		MCCD1	ENSG00000204511.3	38.6652	0.960681	0.426346	2.25329	0.0242408	0.0582692
GPRIN2	ENSG00000204175.5	478.635	0.841427	0.147081	5.72086	1.05988e-08	8.36244e-08		DAAM2	ENSG00000146122.17	126.128	0.960647	0.275451	3.48755	0.000487475	0.00190781
BCL11B	ENSG00000127152.18	294.231	0.84061	0.1682	4.99768	5.80246e-07	3.65587e-06		GGN	ENSG00000179168.15	35.5471	0.959485	0.458201	2.09402	0.0362578	0.0817231
	ENSG00000277611.1	101.529	0.839668	0.254823	3.2951	0.00098386	0.00350458		EDARADD	ENSG00000186197.15	27.1174	0.957955	0.487682	1.9643	0.0494949	0.105873
ZSCAN18	ENSG00000121413.13	2126.54	0.834815	0.062209	13.4195	4.64754e-41	2.8207e-39		OPRM1	ENSG00000112038.18	53.9373	0.956444	0.376405	2.541	0.0110537	0.0296391
CEL	ENSG00000170835.17	645.291	0.833633	0.102716	8.11592	4.82124e-16	8.00068e-15		CD55	ENSG00000196352.16	137.105	0.955473	0.224087	4.26385	2.00936e-05	0.000104508
TSPAN7	ENSG00000156298.13	207.017	0.833478	0.21194	3.93262	8.40259e-05	0.000374364		TCERG1L	ENSG00000176769.9	71.7944	0.953934	0.335477	2.84351	0.00446192	0.0134969
AASS	ENSG00000008311.16	1174.7	0.831932	0.0918647	9.05605	1.35256e-19	2.97186e-18		RELN	ENSG00000189056.15	800.15	0.953477	0.104614	9.11423	7.92321e-20	2.14444e-18
LIF	ENSG00000128342.5	240.226	0.831342	0.176502	4.7101	2.47592e-06	1.41465e-05		PDGFA	ENSG00000197461.13	504.664	0.949311	0.131108	7.24071	4.46352e-13	6.48987e-12
EPHA5	ENSG00000145242.14	1922.44	0.829855	0.0705853	11.7568	6.51843e-32	2.82867e-30		TSPAN6	ENSG00000000003.15	2256.01	0.948922	0.0763725	12.4249	1.91433e-35	1.24666e-33
CD4	ENSG00000010610.10	46.766	0.827571	0.417955	1.98005	0.047698	0.104189		PNMA2	ENSG00000240694.9	52.0365	0.947933	0.348776	2.71788	0.00657013	0.0189147
FZD4	ENSG00000174804.4	1214.87	0.824388	0.0937131	8.79693	1.40608e-18	2.81509e-17		PAK5	ENSG00000101349.17	36.4034	0.947808	0.453688	2.08912	0.0366972	0.0825931
SAMD13	ENSG00000203943.9	3496.6	0.823792	0.0547525	15.0457	3.68184e-51	3.16383e-49		GLP2R	ENSG00000065325.13	84.1395	0.946816	0.303872	3.11584	0.00183419	0.00620659
SPATA18	ENSG00000163071.11	816.876	0.822188	0.111534	7.37166	1.68522e-13	2.20105e-12		CAMK2N1	ENSG00000162545.6	19161	0.945476	0.119529	7.91	2.57384e-15	4.64411e-14
ZNF385B	ENSG00000144331.20	8804.52	0.821184	0.0481885	17.0411	4.07276e-65	4.97852e-63		TMEM35B	ENSG00000243749.1	859.048	0.945267	0.106694	8.85958	8.03156e-19	1.97272e-17
OIT3	ENSG00000138315.13	61.6634	0.81967	0.335855	2.44055	0.0146649	0.0382251		SOCS1	ENSG00000185338.7	48.9659	0.938586	0.406944	2.30643	0.0210869	0.0518538
LTN1	ENSG00000198862.14	5218.04	0.819396	0.0687103	11.9254	8.72902e-33	3.90511e-31		ZNF697	ENSG00000143067.5	1464.56	0.937938	0.0737203	12.7229	4.41016e-37	3.01042e-35
ASS1	ENSG00000130707.18	11605.4	0.817005	0.0478161	17.0864	1.87471e-65	2.30789e-63		STPG2	ENSG00000163116.10	63.6127	0.93672	0.366301	2.55724	0.0105507	0.0285557
CHAC1	ENSG00000128965.13	2261.48	0.816808	0.0907236	9.00326	2.19109e-19	4.74227e-18		CDC42EP1	ENSG00000128283.7	838.546	0.934528	0.104184	8.96999	2.96533e-19	7.51142e-18
CYP2S1	ENSG00000167600.14	77.8317	0.814755	0.306358	2.65949	0.007826	0.0221028		MGAT4D	ENSG00000205301.12	36.1213	0.933658	0.444561	2.10018	0.0357132	0.0806779
LGR4	ENSG00000205213.14	2129.7	0.814298	0.0663181	12.2787	1.17935e-34	5.78282e-33		TMEM88	ENSG00000167874.7	76.9932	0.932138	0.300026	3.10686	0.00189086	0.00637552
RANGRF	ENSG00000108961.14	709.703	0.812283	0.117688	6.90202	5.12689e-12	5.76004e-11		NRG3	ENSG00000185737.13	89.0226	0.931246	0.315008	2.95626	0.00311397	0.0098802
NOS3	ENSG00000164867.11	135.011	0.81181	0.23656	3.43173	0.000599744	0.00223494		PLIN4	ENSG00000167676.4	152.221	0.93052	0.216188	4.30422	1.67573e-05	8.82903e-05
GDPD5	ENSG00000158555.15	238.463	0.809339	0.180593	4.48157	7.40957e-06	3.91166e-05		MEX3A	ENSG00000254726.3	6080.35	0.929361	0.0554762	16.7524	5.43536e-63	8.32295e-61
NKX1-2	ENSG00000229544.9	63.0815	0.805024	0.361051	2.22967	0.0257694	0.0619366		EFNA2	ENSG00000099617.4	86.0166	0.927964	0.286387	3.24024	0.00119429	0.00424939
MXRA7	ENSG00000182534.14	733.811	0.804308	0.110938	7.25006	4.16589e-13	5.26667e-12		SPATA22	ENSG00000141255.13	36.7446	0.926072	0.457282	2.02517	0.0428504	0.0940143
H2AC6	ENSG00000180573.10	5515.2	0.801584	0.0490816	16.3317	5.87649e-60	6.25792e-58		APLF	ENSG00000169621.10	106.443	0.926002	0.280467	3.30164	0.00096122	0.00349622
ZDHHC15	ENSG00000102383.14	341.453	0.800331	0.147424	5.42877	5.67452e-08	4.09216e-07		CYP46A1	ENSG00000036530.9	82.6284	0.923534	0.297735	3.10187	0.00192302	0.00646854
SESN3	ENSG00000149212.12	12796.4	0.799742	0.0434072	18.4242	8.40678e-76	1.31464e-73		LGALS3BP	ENSG00000108679.13	1000.79	0.922627	0.1099	8.39512	4.65425e-17	9.97581e-16
ITGA2B	ENSG00000005961.19	79.8335	0.798993	0.299247	2.67001	0.00758495	0.0215095		ITGA2B	ENSG00000005961.19	81.7326	0.921323	0.323817	2.84519	0.00443845	0.0134379
MEX3A	ENSG00000254726.3	5924.23	0.798977	0.0530703	15.0551	3.19834e-51	2.76203e-49		ACP5	ENSG00000102575.13	50.4189	0.921251	0.393105	2.34353	0.0191024	0.0477546
CLVS1	ENSG00000177182.11	2443.68	0.796011	0.0664651	11.9764	4.72533e-33	2.12493e-31			ENSG00000284773.1	1054.15	0.921021	0.0878217	10.4874	9.87108e-26	3.93847e-24
DSG1	ENSG00000134760.6	1198.74	0.795443	0.0870617	9.13654	6.44843e-20	1.43871e-18		RXFP3	ENSG00000182631.7	45.9616	0.920063	0.395553	2.32602	0.0200176	0.0496627
GASK1A	ENSG00000144649.9	169.084	0.795294	0.224767	3.53831	0.000402699	0.00156693		FAM135A	ENSG00000082269.17	3193.39	0.915813	0.0718677	12.743	3.40889e-37	2.37463e-35
RAB27A	ENSG00000069974.16	6257.19	0.79505	0.0455406	17.458	2.99098e-68	3.96317e-66		MYO1B	ENSG00000128641.19	7896.25	0.915676	0.0488103	18.7599	1.60744e-78	3.03574e-76
H2BC5	ENSG00000158373.8	1289.57	0.794711	0.0855926	9.28481	1.6199e-20	3.75912e-19		NKX3-2	ENSG00000109705.8	146.271	0.911223	0.219868	4.14442	3.40682e-05	0.000169612
ZNF135	ENSG00000176293.20	1420.37	0.792894	0.0734009	10.8022	3.35914e-27	1.14106e-25		ARID5B	ENSG00000150347.17	4517.53	0.910646	0.0571917	15.9227	4.41022e-57	5.59407e-55
SOAT1	ENSG00000057252.13	7997.08	0.792852	0.0452909	17.5058	1.29509e-68	1.72925e-66		TNC	ENSG00000041982.16	31.9168	0.909026	0.453972	2.00238	0.0452438	0.098515
SHFL	ENSG00000130813.18	388.044	0.79284	0.134893	5.87755	4.16388e-09	3.44339e-08		INPP4B	ENSG00000109452.12	2050.98	0.908364	0.0732863	12.3947	2.79085e-35	1.81054e-33
ACTL8	ENSG00000117148.8	164.951	0.791606	0.241829	3.27342	0.00106255	0.00375485		DLX2	ENSG00000115844.11	249.552	0.908215	0.170762	5.3186	1.04571e-07	8.05706e-07
WDR76	ENSG00000092470.12	3712.08	0.788952	0.0644643	12.2386	1.93389e-34	9.29874e-33		LARGE2	ENSG00000165905.18	1371	0.907426	0.0946195	9.59026	8.78663e-22	2.68609e-20
TRABD2B	ENSG00000269113.4	73.9069	0.788074	0.338369	2.32904	0.0198572	0.0494025		SIRPA	ENSG00000198053.12	107.795	0.907146	0.318119	2.8516	0.00435003	0.0132149
	ENSG00000255330.9	44.6946	0.786738	0.383153	2.05333	0.0400409	0.0900414		PXYLP1	ENSG00000155893.13	538.53	0.901344	0.118643	7.59711	3.02811e-14	4.94892e-13
MPP1	ENSG00000130830.15	103.95	0.786073	0.25367	3.0988	0.00194308	0.00645512		STING1	ENSG00000184584.13	60.8244	0.899905	0.341231	2.63723	0.00835863	0.0233363
FAM151A	ENSG00000162391.12	495.144	0.785996	0.124768	6.29967	2.98282e-10	2.79416e-09		ARG1	ENSG00000118520.15	136.768	0.899244	0.220878	4.07122	4.67679e-05	0.000226342
GNAQ	ENSG00000156052.11	2228.35	0.785558	0.0647997	12.1229	7.99173e-34	3.7391e-32		NIM1K	ENSG00000177453.7	40.1377	0.897341	0.420121	2.13591	0.0326868	0.0747648
UNC5B	ENSG00000107731.12	497.766	0.784467	0.122873	6.38439	1.7208e-10	1.64844e-09		APOBEC3C	ENSG00000244509.4	95.3155	0.896081	0.274407	3.26552	0.00109262	0.00392131
LY75-CD302	ENSG00000248672.5	303.701	0.782674	0.171709	4.55814	5.1609e-06	2.80209e-05		BAG2	ENSG00000112208.11	2997.94	0.894875	0.0678993	13.1794	1.1523e-39	8.94323e-38
CAPN5	ENSG00000149260.18	1319.17	0.781151	0.0767796	10.1739	2.59195e-24	7.63857e-23		NRCAM	ENSG00000091129.21	35.3677	0.893879	0.438205	2.03987	0.0413638	0.091354
SI	ENSG00000090402.8	727.712	0.779733	0.114473	6.81151	9.65829e-12	1.05241e-10		PLPP7	ENSG00000160539.6	62.2199	0.893765	0.343598	2.6012	0.00928996	0.0255877
H3C10	ENSG00000278828.1	2013.52	0.779593	0.0738159	10.5613	4.50363e-26	1.44767e-24		CIB2	ENSG00000136425.14	34.9404	0.890861	0.433564	2.05474	0.0399044	0.0886724
PRRT3	ENSG00000163704.12	1411.11	0.777731	0.0793231	9.8046	1.07575e-22	2.85955e-21		CROCC2	ENSG00000226321.5	64.7484	0.890612	0.332885	2.67543	0.00746329	0.0211528
MUSK	ENSG00000030304.14	80.3649	0.774939	0.289873	2.67338	0.00750915	0.0213329		GSTM3	ENSG00000134202.11	14061.2	0.890599	0.0403134	22.0919	3.78532e-108	1.21394e-105
COL7A1	ENSG00000114270.18	99.9656	0.774808	0.336672	2.30137	0.0213705	0.0526767		GSTM5	ENSG00000134201.12	14088.6	0.890413	0.0405034	21.9837	4.12891e-107	1.27598e-104
RSL24D1	ENSG00000137876.11	23029.5	0.774572	0.0434594	17.8229	4.69594e-71	6.73653e-69		IFI44L	ENSG00000137959.17	65.0936	0.890314	0.318226	2.79774	0.00514607	0.0152436
NXN	ENSG00000167693.17	3362.46	0.774446	0.0552881	14.0075	1.4032e-44	9.66535e-43		SIM2	ENSG00000159263.16	3204.02	0.889387	0.0659709	13.4815	2.00971e-41	1.64226e-39
WWTR1	ENSG00000018408.15	485.505	0.773973	0.134432	5.75737	8.54342e-09	6.79637e-08		SRL	ENSG00000185739.13	71.8509	0.885693	0.302423	2.92866	0.0034043	0.0106739
RASSF8	ENSG00000123094.15	872.59	0.773852	0.0950858	8.13846	4.00348e-16	6.68839e-15		DSC1	ENSG00000134765.10	842.356	0.88564	0.103202	8.5816	9.35596e-18	2.12314e-16
MAN1A1	ENSG00000111885.7	804.314	0.77329	0.094819	8.15543	3.47948e-16	5.84109e-15		CMTM8	ENSG00000170293.9	112.375	0.885449	0.268594	3.29661	0.000978585	0.00355482
LINGO3	ENSG00000220008.3	222.012	0.771764	0.191211	4.03619	5.43268e-05	0.000250733		OTULINL	ENSG00000145569.6	2255.57	0.883932	0.0828349	10.671	1.39115e-26	5.82397e-25
SHISA4	ENSG00000198892.7	1820.62	0.770665	0.0783742	9.83314	8.1049e-23	2.17442e-21		ADAMTS7	ENSG00000136378.15	232.41	0.883029	0.180139	4.90194	9.48957e-07	6.28582e-06
GPNMB	ENSG00000136235.17	449.79	0.77042	0.125334	6.14696	7.89839e-10	7.07432e-09		SPRY1	ENSG00000164056.11	2882.2	0.878998	0.0705277	12.4631	1.18592e-35	7.75275e-34
IL15RA	ENSG00000134470.21	183.361	0.769026	0.2066	3.72229	0.000197424	0.000817677		ELF5	ENSG00000135374.11	204.416	0.872727	0.197448	4.42003	9.86855e-06	5.44048e-05
APOBEC3F	ENSG00000128394.17	1108.73	0.766677	0.0821952	9.32752	1.08381e-20	2.5457e-19		LRATD1	ENSG00000162981.14	114.9	0.87256	0.253164	3.44662	0.000567639	0.00217939
KRT19	ENSG00000171345.13	660.319	0.766198	0.12738	6.01507	1.79811e-09	1.55514e-08		TP53INP1	ENSG00000164938.14	16333	0.872252	0.0394977	22.0836	4.54064e-108	1.42921e-105
BRSK2	ENSG00000174672.16	225.165	0.764973	0.204376	3.74297	0.000181861	0.000758648		CDK5R1	ENSG00000176749.9	2401.44	0.863725	0.0683117	12.6439	1.20941e-36	8.15727e-35
MCC	ENSG00000171444.18	527.911	0.763069	0.12118	6.29698	3.035e-10	2.83844e-09		WLS	ENSG00000116729.14	4244.4	0.861479	0.0562244	15.3222	5.43744e-53	6.04054e-51
PNCK	ENSG00000130822.16	3262.17	0.761636	0.208399	3.6547	0.000257485	0.0010411		APOBR	ENSG00000184730.11	39.9823	0.856468	0.433327	1.97649	0.0480992	0.103355
SLC9B1	ENSG00000164037.17	6691.77	0.761167	0.0437559	17.3958	8.88498e-68	1.14241e-65		GSDMB	ENSG00000073605.19	87.358	0.854969	0.337774	2.53118	0.0113678	0.0303898
MAPT	ENSG00000186868.17	1652.86	0.759916	0.0904524	8.40129	4.41615e-17	7.8621e-16		TDRD1	ENSG00000095627.9	271.089	0.850063	0.165803	5.12696	2.94465e-07	2.11898e-06
AIDA	ENSG00000186063.13	86385.7	0.759205	0.0513299	14.7907	1.68195e-49	1.34541e-47		AHDC1	ENSG00000126705.15	3426.88	0.847988	0.0736894	11.5076	1.20782e-30	6.4154e-29
PTPRM	ENSG00000173482.17	2980.23	0.757479	0.0614762	12.3215	6.93817e-35	3.43113e-33		SLC4A4	ENSG00000080493.18	12860.6	0.846833	0.0433017	19.5566	3.62657e-85	8.00529e-83
HEPH	ENSG00000089472.17	99.708	0.757448	0.291594	2.59761	0.00938744	0.025947		LRG1	ENSG00000171236.10	143.956	0.844359	0.237131	3.56073	0.000369826	0.00147835
KCNK1	ENSG00000135750.15	1490.82	0.755941	0.0774341	9.76237	1.63298e-22	4.28176e-21		ST6GAL1	ENSG00000073849.16	1575.73	0.843217	0.0786175	10.7256	7.72114e-27	3.28913e-25
TUBA3D	ENSG00000075886.11	1319.08	0.755626	0.0985723	7.6657	1.77861e-14	2.58352e-13		ST6GALNAC1	ENSG00000070526.15	3250.74	0.842258	0.0786287	10.7118	8.9569e-27	3.80601e-25
FN3K	ENSG00000167363.14	842.493	0.755512	0.0986219	7.66069	1.8494e-14	2.67075e-13		AGBL4	ENSG00000186094.17	177.405	0.836537	0.216132	3.87049	0.000108617	0.000487116
H2BC4	ENSG00000180596.7	762.846	0.753785	0.0983829	7.66175	1.83422e-14	2.65319e-13		PLA2G5	ENSG00000127472.11	458.069	0.835675	0.131494	6.35521	2.08143e-10	2.29727e-09
HTATIP2	ENSG00000109854.14	934.601	0.753489	0.105417	7.14772	8.82295e-13	1.0808e-11		TSPAN7	ENSG00000156298.13	200.602	0.83486	0.21453	3.89157	9.95964e-05	0.000449864
BEND6	ENSG00000151917.18	112.215	0.75328	0.239823	3.14098	0.00168381	0.00567197		TUBA3D	ENSG00000075886.11	1322.15	0.833367	0.0972475	8.56954	1.03898e-17	2.35147e-16
APLF	ENSG00000169621.10	101.886	0.752908	0.294807	2.5539	0.0106523	0.0290044		ZBTB7C	ENSG00000184828.10	232.423	0.830038	0.20148	4.1197	3.79372e-05	0.000187175
WTIP	ENSG00000142279.13	75.9668	0.747413	0.293561	2.54603	0.0108956	0.029588		MIPEP	ENSG00000027001.10	5812.14	0.828869	0.0545889	15.1838	4.52513e-52	4.96217e-50
DOC2B	ENSG00000272636.4	106.322	0.74644	0.264929	2.81751	0.00483969	0.014489			ENSG00000267385.1	144.589	0.826731	0.236574	3.4946	0.00047477	0.00186151
CDC20B	ENSG00000164287.13	1859.01	0.746027	0.0835141	8.93295	4.14795e-19	8.7805e-18		C3orf70	ENSG00000187068.3	70.1746	0.822048	0.321503	2.55689	0.0105612	0.0285751
LRRC61	ENSG00000127399.15	3671.68	0.744638	0.0534274	13.9374	3.75461e-44	2.52607e-42		ENTREP1	ENSG00000135063.20	52.5588	0.815081	0.381537	2.13631	0.0326543	0.0747005
EFNA2	ENSG00000099617.4	81.9578	0.744492	0.286067	2.60251	0.00925449	0.0256367		MED12L	ENSG00000144893.12	163.798	0.814839	0.203196	4.01012	6.06876e-05	0.000286212
ENHO	ENSG00000168913.7	487.794	0.742671	0.124763	5.95267	2.63805e-09	2.22937e-08		AMIGO1	ENSG00000181754.7	1128.25	0.812789	0.0844809	9.62099	6.52013e-22	2.01496e-20
GPX8	ENSG00000164294.14	1853.76	0.740615	0.0833665	8.88384	6.45913e-19	1.33156e-17		ZSCAN1	ENSG00000152467.10	55.5426	0.812193	0.345526	2.3506	0.0187433	0.0470436
TEX11	ENSG00000120498.14	46.8054	0.738242	0.37606	1.9631	0.049635	0.107628		ECE1	ENSG00000117298.16	3040.53	0.811925	0.0574424	14.1346	2.32432e-45	2.15883e-43
RNF223	ENSG00000237330.3	350.679	0.738241	0.136848	5.39459	6.868e-08	4.88986e-07		CDH7	ENSG00000081138.14	75.6418	0.81181	0.294662	2.75506	0.00586819	0.0170761
IGFBPL1	ENSG00000137142.5	165.997	0.736789	0.232582	3.16787	0.00153562	0.00522653		GSN	ENSG00000148180.21	739.108	0.810486	0.100828	8.03833	9.10728e-16	1.71996e-14
ST6GALNAC2	ENSG00000070731.11	116.634	0.735812	0.256362	2.87021	0.00410202	0.0125247		SOAT1	ENSG00000057252.13	7802.82	0.809947	0.051045	15.8673	1.06714e-56	1.33369e-54
SCD5	ENSG00000145284.12	1045.54	0.73558	0.0842728	8.72856	2.57938e-18	5.04198e-17		C17orf58	ENSG00000186665.10	839.449	0.808684	0.114189	7.08198	1.42114e-12	1.98644e-11
MCTP2	ENSG00000140563.15	5748.49	0.734877	0.0483805	15.1895	4.14852e-52	3.67398e-50		ARHGAP22	ENSG00000128805.15	111.777	0.806625	0.250432	3.22093	0.00127776	0.00451894
CCDC28B	ENSG00000160050.16	2296.55	0.733558	0.0677125	10.8334	2.39074e-27	8.23381e-26		MCTP2	ENSG00000140563.15	5743.7	0.806527	0.0454152	17.759	1.46882e-70	2.57376e-68
PLEKHD1	ENSG00000175985.10	555.095	0.733533	0.123025	5.96246	2.48463e-09	2.10999e-08		TNFAIP8L1	ENSG00000185361.9	978.737	0.802738	0.09531	8.42239	3.68892e-17	7.98684e-16
CITED1	ENSG00000125931.11	135.907	0.731645	0.239822	3.05078	0.00228247	0.00745419		CRYBG2	ENSG00000176092.17	407.563	0.802103	0.144027	5.56913	2.56016e-08	2.17358e-07
H3C6	ENSG00000274750.3	349.948	0.729289	0.15805	4.61429	3.94439e-06	2.19515e-05		RNF223	ENSG00000237330.3	348.955	0.801771	0.139702	5.73914	9.51602e-09	8.54883e-08
ZNF620	ENSG00000177842.12	768.54	0.727517	0.1007	7.22458	5.02669e-13	6.30898e-12		TAS2R20	ENSG00000255837.2	67.5229	0.799911	0.324609	2.46423	0.0137307	0.0358894
HS3ST4	ENSG00000182601.7	5375.55	0.727211	0.0526782	13.8048	2.38465e-43	1.57987e-41		MAP7D2	ENSG00000184368.16	46.1098	0.798913	0.399209	2.00124	0.0453668	0.0987449
EPHA7	ENSG00000135333.15	6943.07	0.726563	0.0413253	17.5815	3.41134e-69	4.66252e-67		SLC16A14	ENSG00000163053.11	4319.87	0.797528	0.0573905	13.8965	6.65096e-44	5.91866e-42
ZNF728	ENSG00000269067.2	344.371	0.726358	0.172432	4.21244	2.52622e-05	0.000122967		ZNF90	ENSG00000213988.11	77.4596	0.79598	0.347803	2.28859	0.022103	0.0540008
NDUFAF6	ENSG00000156170.13	19622.7	0.724699	0.0363476	19.938	1.90564e-88	3.75888e-86		ZFP2	ENSG00000198939.8	101.008	0.795912	0.267544	2.97488	0.00293106	0.00936453
ZBTB7C	ENSG00000184828.10	228.931	0.724073	0.192881	3.754	0.000174038	0.000728993		PAK3	ENSG00000077264.16	83.2879	0.792928	0.293415	2.70242	0.00688376	0.0197307
PRDX6	ENSG00000117592.9	64870	0.723946	0.0323357	22.3884	5.10296e-111	1.47629e-108		TNS3	ENSG00000136205.17	346.855	0.785301	0.166639	4.71258	2.44601e-06	1.50688e-05
WNK2	ENSG00000165238.16	5641.26	0.720373	0.0584225	12.3304	6.2143e-35	3.08194e-33		BACE2	ENSG00000182240.16	114.237	0.78338	0.249127	3.14451	0.00166367	0.00570908
KCNN2	ENSG00000080709.16	8917.71	0.720141	0.05222	13.7905	2.90674e-43	1.91118e-41		EAF2	ENSG00000145088.9	1597.96	0.782245	0.0917841	8.52267	1.55915e-17	3.48697e-16
ACOT11	ENSG00000162390.18	1348.17	0.719479	0.083557	8.61064	7.26528e-18	1.37226e-16		TTC29	ENSG00000137473.19	49.0504	0.776965	0.368522	2.10833	0.0350029	0.0793365
TRIM46	ENSG00000163462.18	380.026	0.713784	0.145801	4.8956	9.80074e-07	5.96916e-06		VPS37D	ENSG00000176428.6	123.11	0.776936	0.269205	2.88604	0.00390124	0.012054
ZNF253	ENSG00000256771.4	2591.66	0.711661	0.0590684	12.0481	1.98513e-33	9.11582e-32		HS3ST4	ENSG00000182601.7	5315.76	0.775289	0.0592337	13.0886	3.82384e-39	2.90151e-37
H4C12	ENSG00000273542.2	426.475	0.710117	0.149505	4.74977	2.03646e-06	1.1846e-05		SPMIP1	ENSG00000272899.4	375.823	0.772557	0.156478	4.93715	7.92736e-07	5.32996e-06
NBPF3	ENSG00000142794.19	503.374	0.707289	0.140229	5.04382	4.56332e-07	2.92612e-06		IGF1R	ENSG00000140443.15	6047.83	0.77212	0.0681063	11.337	8.6069e-30	4.30269e-28
REEP1	ENSG00000068615.19	406.372	0.706496	0.1441	4.90282	9.44685e-07	5.76983e-06		TAMALIN	ENSG00000161835.11	87.9202	0.771456	0.287548	2.68287	0.00729925	0.0207259
H2AC15	ENSG00000275221.2	176.627	0.705545	0.212381	3.32208	0.000893496	0.00320675		RAB36	ENSG00000100228.14	1491.22	0.771364	0.0726624	10.6157	2.51831e-26	1.03142e-24
TRAF5	ENSG00000082512.15	228.582	0.703947	0.176778	3.98209	6.8313e-05	0.000309279		SP8	ENSG00000164651.17	363.114	0.771221	0.150218	5.134	2.83641e-07	2.04977e-06
ACOX2	ENSG00000168306.13	103.508	0.703897	0.257985	2.72844	0.00636339	0.0184242		LRRC9	ENSG00000131951.11	175.54	0.770158	0.208812	3.68828	0.000225779	0.000945215
DLX2	ENSG00000115844.11	235.309	0.70186	0.177621	3.95144	7.76828e-05	0.000348248		USP51	ENSG00000247746.5	315.077	0.765072	0.173523	4.40904	1.03828e-05	5.70198e-05
DSG2	ENSG00000046604.14	44537.4	0.701749	0.0328338	21.3728	2.39547e-101	5.85642e-99		SLC15A3	ENSG00000110446.12	435.834	0.762947	0.135941	5.61232	1.99629e-08	1.72151e-07
OTULINL	ENSG00000145569.6	2145.62	0.69794	0.0669557	10.4239	1.9286e-25	6.01018e-24		CHD5	ENSG00000116254.18	496.671	0.761749	0.123998	6.14325	8.08507e-10	8.32356e-09
H2BC7	ENSG00000277224.2	110.015	0.697085	0.252499	2.76074	0.005767	0.0169495		LRGUK	ENSG00000155530.3	59.3367	0.760917	0.336776	2.25941	0.0238576	0.0574455
ARHGDIG	ENSG00000242173.10	262.959	0.695982	0.212128	3.28095	0.00103457	0.00366865		EPHA7	ENSG00000135333.15	6815.18	0.758022	0.0479664	15.8032	2.95788e-56	3.59108e-54
HEATR4	ENSG00000187105.9	1968.23	0.695698	0.078121	8.90538	5.32019e-19	1.10995e-17		CYP1A2	ENSG00000140505.7	64.4197	0.758004	0.318917	2.37681	0.0174631	0.0442224
DOCK9	ENSG00000088387.20	18919.5	0.69553	0.05379	12.9305	3.02952e-38	1.68546e-36		DPYSL5	ENSG00000157851.17	2764.98	0.757933	0.0696375	10.884	1.37433e-27	6.11503e-26
SYT9	ENSG00000170743.17	87.8626	0.695175	0.299534	2.32086	0.0202945	0.050375		GPRC5C	ENSG00000170412.18	2010.04	0.756416	0.0738651	10.2405	1.30554e-24	4.93116e-23
LRP1	ENSG00000123384.14	1823.95	0.69388	0.0799915	8.67441	4.1569e-18	8.03512e-17		RASSF8	ENSG00000123094.15	837.569	0.754657	0.10214	7.38843	1.48576e-13	2.26895e-12
LRRC75A	ENSG00000181350.12	36861.2	0.693851	0.0983491	7.05498	1.72628e-12	2.04119e-11		SCD5	ENSG00000145284.12	1020.11	0.754619	0.0908496	8.30625	9.87728e-17	2.0574e-15
TLE1	ENSG00000196781.16	5291.59	0.693037	0.0601762	11.5168	1.08587e-30	4.40387e-29		NEGR1	ENSG00000172260.15	221.577	0.754522	0.195786	3.8538	0.000116298	0.000518278
ACOT1	ENSG00000184227.8	1933.8	0.692001	0.0790668	8.75211	2.09392e-18	4.12557e-17		WNT3	ENSG00000108379.10	291.88	0.74919	0.149724	5.00381	5.62077e-07	3.8663e-06
GAGE8	ENSG00000189064.8	1121.78	0.691799	0.0842987	8.20653	2.27673e-16	3.87446e-15		CFAP251	ENSG00000158023.10	263.806	0.74659	0.20093	3.71568	0.00020266	0.000857081
MALRD1	ENSG00000204740.11	349.678	0.691767	0.148111	4.67059	3.00339e-06	1.6998e-05		WNT9A	ENSG00000143816.8	513.183	0.745654	0.157201	4.74332	2.10239e-06	1.30847e-05
SULT1A1	ENSG00000196502.12	2182.95	0.691325	0.0739932	9.34309	9.35596e-21	2.20953e-19		PRKG2	ENSG00000138669.10	307.563	0.745331	0.162941	4.57424	4.77953e-06	2.79937e-05
FRMD3	ENSG00000172159.16	465.717	0.689979	0.135761	5.0823	3.729e-07	2.41793e-06		CDK18	ENSG00000117266.16	175.545	0.744512	0.197979	3.76055	0.000169538	0.000731194
COL9A2	ENSG00000049089.15	906.758	0.686805	0.0881182	7.79413	6.48516e-15	9.78865e-14		GRIN2C	ENSG00000161509.14	103.71	0.743618	0.267167	2.78335	0.00538014	0.0158431
GSDME	ENSG00000105928.16	111.93	0.68642	0.286087	2.39934	0.0164245	0.0421305		MTMR11	ENSG00000014914.21	116.171	0.741958	0.299873	2.47424	0.013352	0.0350169
MLXIPL	ENSG00000009950.16	179.624	0.685456	0.188939	3.62792	0.000285712	0.0011443		NDUFAF6	ENSG00000156170.13	19137.2	0.741302	0.0381171	19.448	3.0286e-84	6.43464e-82
GNB4	ENSG00000114450.11	5023.22	0.68441	0.0581249	11.7748	5.26343e-32	2.29555e-30		AMH	ENSG00000104899.8	164.142	0.740743	0.242872	3.04993	0.00228896	0.00755152
CHRM4	ENSG00000180720.8	58.1832	0.683895	0.337277	2.0277	0.0425912	0.0948913		ATP2B4	ENSG00000058668.15	7226.98	0.740539	0.0640623	11.5597	6.59661e-31	3.52587e-29
EIF2S3B	ENSG00000180574.3	75.9088	0.679856	0.329068	2.066	0.0388282	0.0876892		PRTG	ENSG00000166450.13	540.229	0.739474	0.122303	6.04623	1.48278e-09	1.47644e-08
SH3BGRL3	ENSG00000142669.15	4319.44	0.679481	0.0529569	12.8308	1.10162e-37	5.90185e-36		ADRB1	ENSG00000043591.6	217.22	0.738801	0.190924	3.86961	0.000109009	0.000488488
TCF7L2	ENSG00000148737.17	916.473	0.67928	0.0908496	7.47697	7.60557e-14	1.03381e-12		C4A	ENSG00000244731.8	92.6205	0.736249	0.302105	2.43706	0.0148072	0.0382897
ALDH2	ENSG00000111275.13	3398.96	0.679231	0.0558851	12.1541	5.45901e-34	2.56796e-32		SUGCT	ENSG00000175600.16	300.683	0.736204	0.158234	4.65264	3.27705e-06	1.96959e-05
PRTG	ENSG00000166450.13	543.247	0.678662	0.114225	5.94146	2.825e-09	2.3689e-08		CHRNA7	ENSG00000175344.19	175.755	0.735267	0.214944	3.42074	0.000624515	0.00237948
ZBED10P	ENSG00000188707.6	1807	0.677535	0.0688278	9.84391	7.28215e-23	1.95671e-21		CLIP2	ENSG00000106665.16	608.001	0.73511	0.109414	6.71861	1.8347e-11	2.26795e-10
CLIC4	ENSG00000169504.15	16725.1	0.676773	0.0392486	17.2432	1.25771e-66	1.58198e-64		HEPH	ENSG00000089472.17	95.67	0.734578	0.27713	2.65066	0.00803355	0.0225584
CD302	ENSG00000241399.7	569.405	0.675126	0.13063	5.16823	2.36327e-07	1.56991e-06		MUC5AC	ENSG00000215182.8	125.269	0.734458	0.245243	2.99482	0.00274606	0.00886175
KALRN	ENSG00000160145.16	322.157	0.67325	0.154714	4.35157	1.35166e-05	6.85628e-05			ENSG00000269028.3	281.719	0.732411	0.216493	3.38308	0.000716789	0.00269541
MIGA1	ENSG00000180488.15	14482.5	0.671799	0.0543608	12.3581	4.40186e-35	2.19562e-33		PLEKHD1	ENSG00000175985.10	536.463	0.730264	0.127239	5.73932	9.50596e-09	8.54866e-08
CELSR1	ENSG00000075275.18	3182.14	0.671753	0.0583141	11.5196	1.05131e-30	4.28372e-29			ENSG00000258691.1	186.957	0.727735	0.195853	3.71572	0.000202629	0.000857081
ITPR2	ENSG00000123104.12	957.83	0.671075	0.0990343	6.77619	1.23385e-11	1.33109e-10		SMIM41	ENSG00000284791.2	90.5622	0.727358	0.303335	2.39787	0.0164909	0.0420928
OVGP1	ENSG00000085465.13	881.873	0.670355	0.101256	6.62042	3.58184e-11	3.70081e-10		PDZD2	ENSG00000133401.16	333.247	0.727206	0.185003	3.93077	8.46739e-05	0.000387299
EFS	ENSG00000100842.13	6542.63	0.669526	0.0413909	16.1757	7.48833e-59	7.73705e-57		SAMD5	ENSG00000203727.4	388.258	0.72678	0.153918	4.72185	2.33703e-06	1.44446e-05
HSD17B14	ENSG00000087076.9	125.811	0.668293	0.252286	2.64895	0.00807421	0.0227151		AP3B2	ENSG00000103723.17	107.762	0.725825	0.252208	2.87788	0.00400353	0.0123231
H3C4	ENSG00000197409.8	211.4	0.666182	0.214244	3.10945	0.00187439	0.00624843		RANGRF	ENSG00000108961.14	661.054	0.724052	0.125729	5.75884	8.46958e-09	7.65731e-08
KCNQ1	ENSG00000053918.18	830.505	0.665595	0.112455	5.91875	3.24389e-09	2.7123e-08		COL23A1	ENSG00000050767.18	255.986	0.723169	0.20719	3.49037	0.00048235	0.00188906
PHLDA3	ENSG00000174307.7	7604.81	0.665575	0.0437019	15.2299	2.23905e-52	1.9931e-50		PRRT3	ENSG00000163704.12	1333.92	0.722711	0.0854768	8.45505	2.78969e-17	6.08683e-16
MICA	ENSG00000204520.14	1066.53	0.664423	0.094221	7.05175	1.76677e-12	2.0834e-11		VSIG10L2	ENSG00000283703.2	149.165	0.72164	0.217506	3.31779	0.000907334	0.0033237
ZC3H11B	ENSG00000215817.7	83.0517	0.663102	0.292598	2.26626	0.0234355	0.0569739		AK5	ENSG00000154027.19	141.259	0.719007	0.224836	3.19792	0.00138425	0.00485701
VEGFB	ENSG00000173511.10	239.691	0.662941	0.17141	3.86757	0.000109924	0.000478329			ENSG00000276302.1	326.043	0.718776	0.160379	4.48173	7.4039e-06	4.17809e-05
RAB31	ENSG00000168461.13	484.597	0.661063	0.123514	5.35211	8.69327e-08	6.12161e-07		GPRASP1	ENSG00000198932.13	140.483	0.718703	0.231638	3.1027	0.00191762	0.00645166
APOL6	ENSG00000221963.6	153.309	0.66079	0.220672	2.99445	0.00274942	0.00876481		C1QTNF9B	ENSG00000205863.11	244.802	0.718397	0.167771	4.28201	1.85209e-05	9.68019e-05
FADS3	ENSG00000221968.9	1530.85	0.657408	0.0751953	8.74267	2.27659e-18	4.46521e-17		DCHS1	ENSG00000166341.9	141.112	0.717421	0.225676	3.17899	0.00147791	0.00514123
FAM221A	ENSG00000188732.11	593.376	0.653058	0.118012	5.5338	3.13365e-08	2.3305e-07		PRKCA	ENSG00000154229.12	1613.76	0.717387	0.0797964	8.99022	2.46742e-19	6.33516e-18
CNTN5	ENSG00000149972.11	97.9279	0.652778	0.305627	2.13586	0.0326906	0.0758712		DSG2	ENSG00000046604.14	43412	0.717087	0.0355842	20.1518	2.59248e-90	6.03622e-88
H4C11	ENSG00000197238.5	468.781	0.652263	0.14646	4.45354	8.44671e-06	4.41222e-05		NDRG1	ENSG00000104419.17	9906.45	0.716588	0.0582236	12.3075	8.25352e-35	5.27388e-33
AHDC1	ENSG00000126705.15	3249.32	0.651044	0.0613805	10.6067	2.77383e-26	9.03343e-25		ZDHHC15	ENSG00000102383.14	318.622	0.716299	0.146856	4.87756	1.07407e-06	7.03235e-06
IRS1	ENSG00000169047.6	1534.47	0.649764	0.0825165	7.87434	3.42534e-15	5.30867e-14		SNAI2	ENSG00000019549.13	386.902	0.713635	0.176691	4.03889	5.37058e-05	0.000256199
H2AC13	ENSG00000196747.4	308.82	0.649155	0.152724	4.25052	2.13274e-05	0.000104962		QNG1	ENSG00000165118.15	570.759	0.71166	0.108457	6.56166	5.32124e-11	6.27655e-10
RNF125	ENSG00000101695.9	642.837	0.648626	0.119836	5.41262	6.21091e-08	4.46229e-07		MOCS1	ENSG00000124615.20	2203.51	0.710243	0.0650817	10.9131	9.97933e-28	4.46365e-26
LARGE2	ENSG00000165905.18	1264.38	0.648367	0.0896179	7.2348	4.66224e-13	5.8728e-12		SCG5	ENSG00000166922.8	116.917	0.708824	0.254194	2.78851	0.00529505	0.0156277
FAM174A	ENSG00000174132.9	4175.39	0.64668	0.0512939	12.6074	1.92347e-36	9.99628e-35		IGF1	ENSG00000017427.17	1116.74	0.706213	0.109515	6.44854	1.12931e-10	1.28998e-09
UST	ENSG00000111962.8	303.912	0.645023	0.152504	4.22955	2.34159e-05	0.000114397		BRSK2	ENSG00000174672.16	212.313	0.704603	0.200955	3.50628	0.000454419	0.00178956
ACOT2	ENSG00000119673.15	7254.83	0.64405	0.0421491	15.2803	1.03492e-52	9.25987e-51		CIMAP3	ENSG00000173947.14	72.5543	0.70413	0.322889	2.18072	0.0292042	0.0681098
ARHGAP42	ENSG00000165895.19	250.407	0.643438	0.172715	3.72544	0.000194977	0.000808699		ZNF454	ENSG00000178187.8	299.421	0.703411	0.160641	4.37876	1.19355e-05	6.4814e-05
NUAK1	ENSG00000074590.14	776.042	0.643242	0.0978224	6.57561	4.84553e-11	4.93596e-10		SULT2B1	ENSG00000088002.12	1661.65	0.700915	0.0774716	9.04738	1.46433e-19	3.8588e-18
PCDHB5	ENSG00000113209.9	2433.8	0.642893	0.057584	11.1644	6.08774e-29	2.27739e-27		AOX1	ENSG00000138356.14	80.7356	0.700814	0.288485	2.42929	0.0151284	0.0390015
RAB39B	ENSG00000155961.5	883.26	0.642832	0.107604	5.97406	2.31419e-09	1.97756e-08		PYGO1	ENSG00000171016.13	1719.79	0.70007	0.0729301	9.59919	8.05736e-22	2.47651e-20
H2AC7	ENSG00000196866.3	151.418	0.642118	0.208371	3.08162	0.00205881	0.00680053		GDF1	ENSG00000130283.9	3057.4	0.699885	0.0704358	9.93649	2.88829e-23	9.75991e-22
PREX2	ENSG00000046889.19	141.113	0.641678	0.236291	2.71563	0.00661505	0.0190833		CERS1	ENSG00000223802.9	3057.4	0.699885	0.0704358	9.93649	2.88829e-23	9.75991e-22
CCNB3	ENSG00000147082.18	119.912	0.641109	0.285562	2.24508	0.0247631	0.0598077		PTGFR	ENSG00000122420.10	14508	0.69976	0.0397846	17.5887	3.00609e-69	5.00926e-67
PPM1M	ENSG00000164088.18	931.81	0.640802	0.0933108	6.86739	6.53856e-12	7.3082e-11		LY75-CD302	ENSG00000248672.5	283.541	0.699198	0.157899	4.42812	9.50587e-06	5.25435e-05
GRPR	ENSG00000126010.6	62.9019	0.640659	0.326468	1.96239	0.0497167	0.107766		RAB27A	ENSG00000069974.16	5810.92	0.698833	0.0504478	13.8526	1.22699e-43	1.08057e-41
RENBP	ENSG00000102032.13	104.166	0.640078	0.267842	2.38976	0.0168593	0.0430803		PDE4D	ENSG00000113448.19	2373.86	0.698563	0.0626205	11.1555	6.73167e-29	3.214e-27
TESK2	ENSG00000070759.17	1537.03	0.639332	0.0764222	8.36579	5.97127e-17	1.05873e-15		STOX1	ENSG00000165730.16	394.464	0.698118	0.151628	4.60416	4.14143e-06	2.45012e-05
BOK	ENSG00000176720.6	2892.12	0.638766	0.0667715	9.56645	1.10641e-21	2.77932e-20		TRIM54	ENSG00000138100.14	104.961	0.695067	0.271215	2.56279	0.0103835	0.028166
MICOS10-NBL1	ENSG00000270136.6	8107.54	0.638753	0.0549388	11.6266	3.01791e-31	1.27408e-29		NAV3	ENSG00000067798.16	897.542	0.694984	0.107925	6.4395	1.19866e-10	1.36374e-09
GPX2	ENSG00000176153.12	89.2445	0.637841	0.271516	2.34918	0.0188146	0.0472078		PACSIN1	ENSG00000124507.11	2638.82	0.694851	0.0622816	11.1566	6.64801e-29	3.18299e-27
MICOS10-NBL1	ENSG00000158747.15	8134.66	0.637003	0.0546155	11.6634	1.9603e-31	8.33991e-30		CCDC81	ENSG00000149201.10	71.4936	0.694041	0.330126	2.10235	0.0355227	0.0803326
EMILIN3	ENSG00000183798.5	100.894	0.636899	0.261228	2.43809	0.014765	0.0384359		STK32A	ENSG00000169302.16	112.876	0.69373	0.244767	2.83425	0.0045934	0.0138503
RGPD2	ENSG00000185304.15	291.408	0.636782	0.152185	4.18426	2.86098e-05	0.000138216		SEMA4G	ENSG00000095539.15	531.659	0.690206	0.129405	5.3337	9.62307e-08	7.46865e-07
RPS10	ENSG00000124614.16	98200.3	0.636641	0.0449917	14.1502	1.86231e-45	1.32483e-43		TLL2	ENSG00000095587.9	284.607	0.68972	0.180033	3.83108	0.000127584	0.000564572
PPM1L	ENSG00000163590.14	752.56	0.636532	0.10686	5.9567	2.57384e-09	2.17723e-08		HMGN2	ENSG00000198830.11	73406	0.689025	0.0360017	19.1387	1.20337e-81	2.37834e-79
IFITM3	ENSG00000142089.17	5292.94	0.63643	0.0472874	13.4588	2.73399e-41	1.68286e-39		MAST1	ENSG00000105613.10	779.153	0.688928	0.105184	6.54973	5.76428e-11	6.76681e-10
IGSF5	ENSG00000183067.5	194.242	0.63626	0.181014	3.51498	0.000439783	0.00169376		HOPX	ENSG00000171476.22	61.3116	0.687594	0.336645	2.04249	0.0411032	0.0908896
RALGAPA2	ENSG00000188559.15	2814.82	0.635869	0.0592956	10.7237	7.87814e-27	2.61971e-25		FYB2	ENSG00000187889.13	169.082	0.685654	0.206871	3.31441	0.000918372	0.00335906
TSPAN5	ENSG00000168785.8	943.767	0.635114	0.101289	6.2703	3.60359e-10	3.34677e-09		MLLT3	ENSG00000171843.17	1666.82	0.685082	0.0752347	9.10593	8.55307e-20	2.30756e-18
LDLRAD2	ENSG00000187942.12	297.512	0.63499	0.16465	3.8566	0.000114977	0.000497412		ETNK2	ENSG00000143845.15	260.01	0.681752	0.197364	3.45428	0.000551766	0.00212758
GRB14	ENSG00000115290.10	390.162	0.634002	0.152402	4.16007	3.1815e-05	0.000152596		HMG20A	ENSG00000140382.15	1197.51	0.680234	0.0879635	7.73314	1.04926e-14	1.77279e-13
RIT1	ENSG00000143622.11	2931.37	0.633496	0.0609667	10.3909	2.72871e-25	8.42793e-24		TMSB4X	ENSG00000205542.11	4550.38	0.679789	0.0663895	10.2394	1.32044e-24	4.9755e-23
H4C5	ENSG00000276966.2	158.495	0.631197	0.225953	2.79349	0.00521422	0.0154927		INAVA	ENSG00000163362.11	423.184	0.679233	0.152565	4.4521	8.50333e-06	4.74962e-05
ZFP69	ENSG00000187815.10	193.074	0.631148	0.187434	3.36731	0.000759056	0.00276104		CERS4	ENSG00000090661.12	5529.55	0.678765	0.0513473	13.2191	6.8078e-40	5.33236e-38
CLGN	ENSG00000153132.13	15465.4	0.629058	0.037952	16.5751	1.05501e-61	1.19692e-59		GPR137B	ENSG00000077585.14	1539.62	0.676998	0.0747522	9.05656	1.34625e-19	3.5642e-18
SORT1	ENSG00000134243.12	4264.42	0.627018	0.0536779	11.6811	1.59191e-31	6.806e-30		CCDC62	ENSG00000130783.14	75.615	0.674468	0.314756	2.14283	0.0321268	0.0736724
LZTS1	ENSG00000061337.15	111.673	0.626954	0.250577	2.50204	0.012348	0.0329849		SSTR2	ENSG00000180616.9	75.5207	0.674372	0.311183	2.16712	0.0302255	0.0701163
EPHA2	ENSG00000142627.13	1148.7	0.626878	0.0839898	7.46374	8.41019e-14	1.13695e-12		OR5B2	ENSG00000172365.4	127.135	0.673902	0.238046	2.83098	0.00464062	0.0139629
CRYBG2	ENSG00000176092.17	390.306	0.626727	0.140367	4.46492	8.01004e-06	4.19675e-05		TRIM22	ENSG00000132274.16	62.0986	0.671967	0.338832	1.98319	0.0473467	0.1022
PLIN4	ENSG00000167676.4	137.715	0.626664	0.226401	2.76794	0.00564111	0.0166189		ZSCAN26	ENSG00000197062.12	314.89	0.670789	0.165518	4.05267	5.06359e-05	0.000242918
ZFP36L1	ENSG00000185650.10	3682.13	0.626112	0.0625251	10.0138	1.32586e-23	3.724e-22		ZDHHC11	ENSG00000188818.12	546.088	0.66996	0.121225	5.52658	3.26539e-08	2.7287e-07
TM6SF1	ENSG00000136404.16	2307.9	0.625559	0.0637275	9.81616	9.59296e-23	2.55783e-21		SLC24A3	ENSG00000185052.13	70.7612	0.669449	0.303889	2.20294	0.0275989	0.0650733
HMGN2	ENSG00000198830.11	73722.2	0.623166	0.0337115	18.4853	2.71421e-76	4.32232e-74		QRFP	ENSG00000188710.3	204.322	0.668295	0.179993	3.7129	0.000204894	0.00086527
ZNF436	ENSG00000125945.15	1508.9	0.62135	0.0720389	8.6252	6.39802e-18	1.21241e-16		PTPN21	ENSG00000070778.13	1996.18	0.667923	0.0757628	8.81597	1.18652e-18	2.88105e-17
VGF	ENSG00000128564.7	292.133	0.620934	0.154977	4.00662	6.1595e-05	0.00028173		SLC43A2	ENSG00000167703.15	7420.29	0.667219	0.0529224	12.6075	1.91958e-36	1.28453e-34
HSPG2	ENSG00000142798.20	2187.14	0.61822	0.0733507	8.42827	3.50814e-17	6.2713e-16		ZDHHC18	ENSG00000204160.12	1997.63	0.667009	0.0689978	9.66709	4.16033e-22	1.30467e-20
RPS10-NUDT3	ENSG00000270800.3	107355	0.618058	0.0428323	14.4297	3.36404e-47	2.53883e-45		THBS1	ENSG00000137801.11	4373.97	0.66685	0.0599431	11.1247	9.50963e-29	4.47743e-27
H4C15	ENSG00000270276.2	5102.66	0.617255	0.0490623	12.5811	2.684e-36	1.38657e-34		PRRT1	ENSG00000204314.12	93.3541	0.664185	0.278265	2.38688	0.0169922	0.0431584
SERPINB5	ENSG00000206075.14	1051.06	0.616826	0.107491	5.73839	9.55803e-09	7.56535e-08		GRID2IP	ENSG00000215045.8	169.046	0.662304	0.222872	2.97168	0.00296172	0.00944918
H4C14	ENSG00000270882.2	5218.95	0.61656	0.0488147	12.6306	1.43163e-36	7.53036e-35		GABRG3	ENSG00000182256.13	158.954	0.661439	0.2033	3.25351	0.00113987	0.00407366
ANP32E	ENSG00000143401.15	8696.54	0.61641	0.0409861	15.0395	4.04604e-51	3.4427e-49		NKX3-1	ENSG00000167034.10	75264.6	0.66053	0.0446473	14.7944	1.59232e-49	1.6604e-47
TRIM29	ENSG00000137699.17	90.6562	0.615331	0.294048	2.09262	0.0363832	0.0831301		FHOD3	ENSG00000134775.15	721.934	0.659337	0.101699	6.4832	8.97974e-11	1.03617e-09
ARL15	ENSG00000185305.11	887.726	0.614742	0.105792	5.81085	6.21557e-09	5.03923e-08		PLEKHO1	ENSG00000023902.14	1002.98	0.658731	0.106554	6.18214	6.3239e-10	6.60242e-09
RHOU	ENSG00000116574.6	13784.4	0.614357	0.0496548	12.3725	3.67995e-35	1.84082e-33		MYCL	ENSG00000116990.11	1230.5	0.658615	0.0863398	7.62818	2.381e-14	3.93676e-13
LRP12	ENSG00000147650.12	1317.81	0.613391	0.0787172	7.79233	6.57834e-15	9.91204e-14		NAT8L	ENSG00000185818.8	7178.85	0.657472	0.0656699	10.0118	1.35296e-23	4.74148e-22
NOX5	ENSG00000255346.10	404.281	0.613101	0.14274	4.29523	1.74513e-05	8.71868e-05		TTLL9	ENSG00000131044.17	74.6059	0.654595	0.320973	2.03941	0.0414093	0.0914427
DYNC2H1	ENSG00000187240.17	1533.93	0.612668	0.0811086	7.55368	4.2313e-14	5.89935e-13		MICOS10-NBL1	ENSG00000270136.6	7903.01	0.654371	0.0596631	10.9678	5.46021e-28	2.46828e-26
OVOL1	ENSG00000172818.10	805.742	0.612436	0.104376	5.86757	4.42239e-09	3.64154e-08		MICOS10-NBL1	ENSG00000158747.15	7935.07	0.654289	0.0595251	10.9918	4.18444e-28	1.91191e-26
	ENSG00000283321.1	534.491	0.612406	0.116365	5.2628	1.41878e-07	9.75333e-07		FAM131C	ENSG00000185519.9	116.713	0.652769	0.27846	2.34421	0.0190672	0.0476737
HMG20A	ENSG00000140382.15	1202.16	0.61229	0.076797	7.97284	1.55071e-15	2.4627e-14		CFD	ENSG00000197766.8	448.873	0.652373	0.155559	4.19373	2.74401e-05	0.000138851
ARHGEF26	ENSG00000114790.13	33996.2	0.612138	0.0353388	17.322	3.21257e-67	4.07035e-65		TNS4	ENSG00000131746.13	325.167	0.652162	0.164111	3.9739	7.07052e-05	0.000328624
DHX36	ENSG00000174953.14	21594.5	0.611208	0.0365	16.7454	6.11718e-63	7.17446e-61		RPH3AL	ENSG00000181031.16	1754.1	0.650862	0.0811337	8.0221	1.03951e-15	1.9416e-14
CACNG4	ENSG00000075461.6	500.393	0.611142	0.165151	3.70051	0.00021517	0.000885682		LRRC61	ENSG00000127399.15	3414.64	0.650679	0.0625087	10.4094	2.24618e-25	8.83759e-24
C14orf132	ENSG00000227051.7	2031.58	0.609427	0.0829065	7.35077	1.97064e-13	2.56035e-12		HRNR	ENSG00000197915.7	266.969	0.649191	0.229552	2.82808	0.00468288	0.0140652
CAP2	ENSG00000112186.12	2977.96	0.608887	0.0612202	9.94586	2.62891e-23	7.25479e-22		ZNF436	ENSG00000125945.15	1478.04	0.648972	0.0726615	8.93144	4.20497e-19	1.05571e-17
GPRC5B	ENSG00000167191.12	1253.47	0.60821	0.0851457	7.14317	9.12015e-13	1.11563e-11		KCNK13	ENSG00000152315.5	124.81	0.647975	0.252497	2.56627	0.0102798	0.0279248
IDH1	ENSG00000138413.14	41028.8	0.608149	0.0327827	18.5509	8.01677e-77	1.28847e-74		GPRC5B	ENSG00000167191.12	1234.01	0.647229	0.0860922	7.51787	5.56776e-14	8.80328e-13
TMCC2	ENSG00000133069.17	339.614	0.607932	0.14579	4.16992	3.04709e-05	0.000146798		LIF	ENSG00000128342.5	214.788	0.646588	0.189673	3.40896	0.000652103	0.00247241
RPL11	ENSG00000142676.14	79616.4	0.607175	0.0408033	14.8805	4.40906e-50	3.6444e-48		DOCK7	ENSG00000116641.18	10018	0.646495	0.0443402	14.5804	3.74551e-48	3.76701e-46
ECE1	ENSG00000117298.16	2875.24	0.607033	0.0557846	10.8817	1.40876e-27	4.9103e-26		GNAQ	ENSG00000156052.11	2030.94	0.645243	0.0640636	10.0719	7.35313e-24	2.63118e-22
FOXO6	ENSG00000204060.7	524.311	0.606834	0.112523	5.39298	6.92969e-08	4.92974e-07		GPR153	ENSG00000158292.7	364.273	0.644853	0.149943	4.30065	1.70297e-05	8.96417e-05
PLCB1	ENSG00000182621.18	1506.25	0.602408	0.0782439	7.69911	1.37018e-14	2.00875e-13		H4C12	ENSG00000273542.2	401.792	0.644775	0.157401	4.09638	4.19661e-05	0.000205266
CSF1R	ENSG00000182578.14	1291.14	0.601993	0.0830938	7.24474	4.33261e-13	5.46949e-12		LRCH1	ENSG00000136141.15	743.861	0.64459	0.108987	5.91438	3.33135e-09	3.17394e-08
SLC44A3	ENSG00000143036.17	800.223	0.601837	0.121831	4.93994	7.81451e-07	4.82892e-06		SPATA7	ENSG00000042317.17	1751.04	0.641904	0.078376	8.19006	2.61102e-16	5.17846e-15
MICOS10	ENSG00000173436.15	10185.4	0.60164	0.0522254	11.5201	1.04544e-30	4.26983e-29		TNS1	ENSG00000079308.20	80.5512	0.641575	0.30424	2.10878	0.0349638	0.0792585
SLC7A11	ENSG00000151012.13	18368	0.601611	0.0443023	13.5797	5.28576e-42	3.28854e-40		FMN1	ENSG00000248905.10	115.765	0.64067	0.238672	2.68431	0.00726807	0.0206617
TLR3	ENSG00000164342.13	179.087	0.601577	0.200102	3.00635	0.00264405	0.00847716		KIF21B	ENSG00000116852.15	121.695	0.639172	0.244263	2.61674	0.00887745	0.0245949
COL6A1	ENSG00000142156.16	11756.4	0.601334	0.0382731	15.7116	1.25875e-55	1.18747e-53		PITPNM3	ENSG00000091622.16	305.159	0.638198	0.152076	4.19659	2.70968e-05	0.000137277
PLOD2	ENSG00000152952.12	84.1929	0.600566	0.28879	2.0796	0.0375624	0.0853638		ADGRB2	ENSG00000121753.13	792.819	0.637409	0.108174	5.89246	3.80485e-09	3.59883e-08
CNTNAP3	ENSG00000106714.17	567.718	0.600251	0.11451	5.24193	1.58907e-07	1.08595e-06		GSDME	ENSG00000105928.16	106.084	0.636816	0.259131	2.4575	0.0139907	0.0364723
BACE2	ENSG00000182240.16	109.231	0.599968	0.253054	2.37091	0.0177442	0.0449902		EVA1B	ENSG00000142694.7	1490.48	0.636661	0.0829817	7.67231	1.68929e-14	2.8252e-13
ROR1	ENSG00000185483.12	1319.21	0.596699	0.0763041	7.82001	5.28182e-15	8.07058e-14		PLXNB1	ENSG00000164050.13	2770.82	0.635695	0.0679716	9.35235	8.57177e-21	2.4569e-19
ZNF518B	ENSG00000178163.8	5253.62	0.596389	0.0447733	13.3202	1.76636e-40	1.04287e-38		NFATC4	ENSG00000100968.14	85.7056	0.634892	0.28272	2.24565	0.0247262	0.0593185
SLC16A14	ENSG00000163053.11	4090.38	0.595258	0.0556541	10.6957	1.06643e-26	3.51923e-25		KDM1A	ENSG00000004487.17	16813.9	0.634798	0.0355998	17.8315	4.02392e-71	7.12443e-69
QRFP	ENSG00000188710.3	204.227	0.5909	0.183921	3.2128	0.00131449	0.0045416		TMEM59L	ENSG00000105696.9	1377.39	0.633918	0.0784761	8.07785	6.59188e-16	1.2589e-14
ZMAT3	ENSG00000172667.11	2432.64	0.590641	0.0656051	9.00297	2.19699e-19	4.74321e-18		SULT1A1	ENSG00000196502.12	2062.68	0.633657	0.0667627	9.49118	2.28444e-21	6.81204e-20
HACD1	ENSG00000165996.14	83.8208	0.589789	0.29171	2.02183	0.0431935	0.0959841		ACTL8	ENSG00000117148.8	148.802	0.628368	0.246533	2.54882	0.0108087	0.0291185
NFATC4	ENSG00000100968.14	86.9496	0.589465	0.283123	2.08201	0.0373416	0.0849509		APBB1	ENSG00000166313.19	991.377	0.627906	0.0934475	6.71935	1.82538e-11	2.25972e-10
HP1BP3	ENSG00000127483.19	9538.7	0.588403	0.0408203	14.4145	4.19534e-47	3.1525e-45		KCNK1	ENSG00000135750.15	1366.58	0.627848	0.0765968	8.19679	2.46884e-16	4.91368e-15
MAGEA10	ENSG00000124260.12	7946.38	0.587745	0.0421188	13.9545	2.95523e-44	2.01165e-42		ZBED10P	ENSG00000188707.6	1712.58	0.627182	0.0723253	8.67169	4.25747e-18	9.94014e-17
SULT2B1	ENSG00000088002.12	1634.86	0.586939	0.0805084	7.29041	3.09009e-13	3.94976e-12		GJC3	ENSG00000176402.6	126.918	0.626637	0.241259	2.59736	0.00939424	0.0258378
SYTL1	ENSG00000142765.18	1819.99	0.586704	0.0655675	8.94808	3.61717e-19	7.68505e-18		RALGAPA2	ENSG00000188559.15	2714.17	0.626065	0.0722017	8.67105	4.28137e-18	9.98223e-17
RPS4Y1	ENSG00000129824.16	22346.2	0.586244	0.0401646	14.5961	2.97588e-48	2.30604e-46		POTEH	ENSG00000198062.15	798.453	0.625947	0.122023	5.12974	2.90138e-07	2.09227e-06
KCNK13	ENSG00000152315.5	125.551	0.585078	0.257844	2.26911	0.0232614	0.056638		SHFL	ENSG00000130813.18	349.459	0.6253	0.144055	4.34071	1.42024e-05	7.58396e-05
NR2F1	ENSG00000175745.14	185.247	0.582373	0.218486	2.66549	0.00768764	0.0217616		CTSK	ENSG00000143387.14	183.121	0.62315	0.1996	3.122	0.00179627	0.00609694
CDK5R1	ENSG00000176749.9	2196.88	0.581962	0.0665772	8.74115	2.30746e-18	4.52065e-17		SULF2	ENSG00000196562.14	140.257	0.622203	0.211351	2.94393	0.00324076	0.0102347
FTL	ENSG00000087086.15	24891.4	0.581822	0.0446113	13.042	7.05552e-39	4.02861e-37		EIF4E3	ENSG00000163412.13	1138.37	0.621977	0.0853198	7.28995	3.10076e-13	4.57497e-12
NCKAP5L	ENSG00000167566.17	572.374	0.580872	0.113044	5.13846	2.76995e-07	1.82401e-06		BDKRB2	ENSG00000168398.7	164.567	0.62185	0.216209	2.87615	0.00402562	0.0123821
RARG	ENSG00000172819.17	1791.14	0.579601	0.0732559	7.912	2.53286e-15	3.94663e-14		MAT1A	ENSG00000151224.13	71.7721	0.621721	0.305148	2.03744	0.0416063	0.0917703
NPAS1	ENSG00000130751.10	107.073	0.579022	0.249474	2.32098	0.0202881	0.0503663		ANTXR1	ENSG00000169604.21	2311.44	0.620735	0.0798386	7.77487	7.55226e-15	1.29532e-13
	ENSG00000284800.1	1752.68	0.578357	0.0805603	7.17918	7.01287e-13	8.67018e-12			ENSG00000284554.2	185.942	0.618642	0.217096	2.84962	0.00437711	0.0132806
PDE2A	ENSG00000186642.16	134.81	0.577997	0.240634	2.40197	0.0163068	0.0418781		KHDC1	ENSG00000135314.12	910.467	0.618633	0.112982	5.47548	4.36321e-08	3.58095e-07
MME	ENSG00000196549.13	106772	0.577614	0.0438692	13.1667	1.36379e-39	7.83864e-38		GGTLC2	ENSG00000100121.13	135.839	0.618395	0.244587	2.52832	0.0114609	0.0306147
UAP1L1	ENSG00000197355.11	2316.4	0.577566	0.0707816	8.15984	3.35483e-16	5.63728e-15		H2AC14	ENSG00000276368.2	151.508	0.615647	0.222762	2.7637	0.00571498	0.0166989
HDGFL3	ENSG00000166503.9	4168.71	0.577395	0.0542362	10.6459	1.82142e-26	5.95409e-25		CDON	ENSG00000064309.16	1355.09	0.615127	0.090779	6.77609	1.23474e-11	1.55805e-10
ZDHHC18	ENSG00000204160.12	1986.37	0.575935	0.0641387	8.97951	2.71966e-19	5.8498e-18		FAM151A	ENSG00000162391.12	445.255	0.614471	0.125244	4.90619	9.28603e-07	6.17265e-06
NXF2B	ENSG00000269437.7	1746.61	0.57566	0.0803863	7.16117	7.99893e-13	9.85418e-12		ZC3H11B	ENSG00000215817.7	78.8711	0.613952	0.299056	2.05296	0.0400761	0.0889492
KIF5C	ENSG00000168280.18	2511.4	0.575462	0.0627232	9.17462	4.5317e-20	1.01761e-18		GPR176	ENSG00000166073.11	1660.97	0.613704	0.0803167	7.64105	2.15464e-14	3.5834e-13
PLXNA3	ENSG00000130827.6	1530.06	0.574415	0.0708123	8.1118	4.9877e-16	8.25838e-15		ADCY1	ENSG00000164742.16	3112.51	0.612425	0.0704518	8.69282	3.53562e-18	8.3004e-17
ZFP28	ENSG00000196867.8	1686.46	0.574379	0.0777599	7.38657	1.50665e-13	1.98124e-12		TLN2	ENSG00000171914.16	1209.31	0.611729	0.0992215	6.16529	7.03556e-10	7.29612e-09
GRID2IP	ENSG00000215045.8	168.278	0.574252	0.210531	2.72764	0.0063789	0.0184634		TENT5C	ENSG00000183508.5	592.196	0.61104	0.126356	4.83586	1.32574e-06	8.55487e-06
SPSB1	ENSG00000171621.14	768.576	0.572196	0.0968393	5.90871	3.44796e-09	2.87739e-08		PRDX6	ENSG00000117592.9	59864.2	0.610819	0.0456333	13.3854	7.36297e-41	5.98796e-39
CPM	ENSG00000135678.12	7207.69	0.571858	0.0420168	13.6102	3.48157e-42	2.20559e-40		KDM5B	ENSG00000117139.18	10401	0.610811	0.0464132	13.1603	1.48524e-39	1.14748e-37
SP9	ENSG00000217236.2	362.569	0.570266	0.147581	3.8641	0.000111501	0.000484342		BTNL9	ENSG00000165810.17	772.372	0.610761	0.0955051	6.39506	1.60484e-10	1.79339e-09
BCORL1	ENSG00000085185.16	982.759	0.570266	0.0974259	5.85333	4.81829e-09	3.94881e-08		CAP2	ENSG00000112186.12	2882.3	0.607871	0.0554013	10.9721	5.20281e-28	2.35819e-26
KLK4	ENSG00000167749.11	11481.5	0.568986	0.0453154	12.5561	3.67808e-36	1.88888e-34		PDE9A	ENSG00000160191.18	5759.29	0.607816	0.0500888	12.1348	6.91029e-34	4.22497e-32
OSBPL8	ENSG00000091039.17	21901.8	0.568669	0.0344962	16.485	4.70518e-61	5.13664e-59		GRB14	ENSG00000115290.10	373.714	0.607678	0.156122	3.89234	9.92837e-05	0.00044869
RORA	ENSG00000069667.16	219.591	0.568583	0.208728	2.72404	0.00644894	0.0186506		BEND7	ENSG00000165626.18	905.994	0.607563	0.103808	5.85279	4.83403e-09	4.5046e-08
RAB12	ENSG00000206418.5	3586.11	0.5682	0.0595898	9.5352	1.49601e-21	3.70439e-20		PNRC2	ENSG00000189266.13	10938.3	0.607303	0.0399467	15.2028	3.38616e-52	3.73731e-50
GABRD	ENSG00000187730.9	105.613	0.567991	0.273613	2.07589	0.0379041	0.0859602		ELOVL7	ENSG00000164181.14	8268.67	0.606968	0.0568443	10.6777	1.29406e-26	5.43089e-25
USP15	ENSG00000135655.16	9067.92	0.567786	0.0475158	11.9494	6.53767e-33	2.93232e-31		RTN4RL1	ENSG00000185924.7	1465.32	0.606346	0.0946395	6.4069	1.48513e-10	1.66592e-09
COL6A2	ENSG00000142173.16	4824.95	0.567614	0.0562764	10.0862	6.35942e-24	1.83063e-22		UNC5B	ENSG00000107731.12	446.894	0.606328	0.143003	4.23997	2.23548e-05	0.000115245
NXF2	ENSG00000269405.7	1746.06	0.567516	0.0812135	6.98795	2.78928e-12	3.22775e-11		FSIP1	ENSG00000150667.8	3795.09	0.605523	0.0635227	9.5324	1.53691e-21	4.63995e-20
DPYSL5	ENSG00000157851.17	2631.91	0.566115	0.0643036	8.80378	1.32283e-18	2.65452e-17		APOF	ENSG00000175336.10	144.608	0.603956	0.252626	2.39071	0.0168158	0.0427976
GPR137B	ENSG00000077585.14	1517.85	0.565459	0.0709274	7.97236	1.55667e-15	2.46989e-14		KDM4A	ENSG00000066135.13	8567.43	0.603504	0.0435393	13.8611	1.08948e-43	9.64471e-42
SHF	ENSG00000138606.19	235.548	0.565451	0.183645	3.07905	0.00207661	0.006845		TTLL6	ENSG00000170703.16	196.709	0.602879	0.189187	3.18668	0.00143915	0.0050218
METRNL	ENSG00000176845.13	464.628	0.564879	0.124872	4.52365	6.07822e-06	3.25635e-05		C3orf20	ENSG00000131379.10	107.535	0.602742	0.257224	2.34326	0.0191163	0.0477823
TMPPE	ENSG00000188167.9	974.719	0.563394	0.135949	4.14417	3.41049e-05	0.00016268		MICOS10	ENSG00000173436.15	9863.33	0.601705	0.0599004	10.0451	9.65601e-24	3.42637e-22
SLC22A2	ENSG00000112499.13	4512.07	0.562354	0.063037	8.92101	4.62054e-19	9.71294e-18		ZKSCAN8	ENSG00000198315.11	1839.05	0.599362	0.0685355	8.74529	2.22442e-18	5.32515e-17
FMNL2	ENSG00000157827.20	84.8321	0.561847	0.282257	1.99055	0.0465304	0.102173		IGFBP2	ENSG00000115457.10	15141.1	0.598875	0.0514281	11.6449	2.4363e-31	1.31459e-29
	ENSG00000257767.3	1751.51	0.561679	0.0661307	8.49347	2.00558e-17	3.67224e-16		TMEM86B	ENSG00000180089.6	113.816	0.59826	0.276899	2.16057	0.0307287	0.0710896
ATRNL1	ENSG00000107518.18	117.127	0.560961	0.28091	1.99694	0.0458318	0.100856		PNMA1	ENSG00000176903.5	3248.1	0.597715	0.059726	10.0076	1.41127e-23	4.91543e-22
CDHR3	ENSG00000128536.16	319.674	0.559613	0.1427	3.9216	8.79622e-05	0.000390598		SOX9	ENSG00000125398.8	348.525	0.597211	0.143974	4.14806	3.35308e-05	0.000167231
H2BC15	ENSG00000233822.5	692.949	0.559473	0.106488	5.25386	1.4894e-07	1.02146e-06		LIFR	ENSG00000113594.10	4248.36	0.596821	0.0536684	11.1205	9.96914e-29	4.68081e-27
RAB11FIP4	ENSG00000131242.18	4188.52	0.559091	0.051683	10.8177	2.83846e-27	9.71794e-26		POTEG	ENSG00000187537.13	912.605	0.596332	0.117699	5.06658	4.05032e-07	2.85184e-06
QSOX1	ENSG00000116260.17	30978.3	0.55885	0.0443315	12.6062	1.95258e-36	1.01173e-34		AMACR	ENSG00000242110.8	7695.73	0.596332	0.0438376	13.6032	3.83196e-42	3.20846e-40
	ENSG00000203812.2	7667.29	0.558712	0.0675452	8.27168	1.32087e-16	2.29736e-15		PCDHB5	ENSG00000113209.9	2310.83	0.596228	0.0671229	8.88263	6.52985e-19	1.61085e-17
PINK1	ENSG00000158828.8	4208.64	0.558339	0.0550879	10.1354	3.84707e-24	1.12043e-22		GYG2	ENSG00000056998.20	1377.18	0.595962	0.0823312	7.23859	4.53372e-13	6.58629e-12
PLPP2	ENSG00000141934.10	4556.91	0.55726	0.0508915	10.95	6.64801e-28	2.36953e-26		ZNF233	ENSG00000159915.13	202.56	0.595773	0.19051	3.12725	0.0017645	0.00600303
BMAL2	ENSG00000029153.14	1705.54	0.5569	0.0745927	7.46588	8.27431e-14	1.11945e-12		BCORL1	ENSG00000085185.16	961.321	0.595739	0.108184	5.50672	3.65576e-08	3.03403e-07
JAG1	ENSG00000101384.12	5352.9	0.556751	0.0624347	8.91733	4.77671e-19	1.00259e-17		BMPR1B	ENSG00000138696.11	1072.82	0.595254	0.0844946	7.04487	1.85632e-12	2.57356e-11
	ENSG00000272196.2	7659.9	0.555902	0.0673822	8.24998	1.58417e-16	2.73069e-15		CD302	ENSG00000241399.7	532.987	0.595009	0.118294	5.0299	4.9074e-07	3.40592e-06
CHD7	ENSG00000171316.12	2154.91	0.555702	0.062427	8.90164	5.5028e-19	1.1453e-17		VCX	ENSG00000182583.12	529.398	0.5932	0.134315	4.41649	1.00319e-05	5.51995e-05
PPARG	ENSG00000132170.24	504.75	0.55559	0.147616	3.76375	0.000167383	0.000702475		IQGAP2	ENSG00000145703.16	3890.28	0.593093	0.0649619	9.12986	6.85885e-20	1.86528e-18
BEND7	ENSG00000165626.18	914.7	0.554065	0.0931333	5.94916	2.69514e-09	2.27098e-08		CNBD1	ENSG00000176571.12	1595.41	0.591618	0.0907414	6.51983	7.03894e-11	8.20582e-10
APOBEC3D	ENSG00000243811.12	152.302	0.55406	0.217607	2.54615	0.0108919	0.0295823		LDLRAP1	ENSG00000157978.12	3775.46	0.591299	0.0572712	10.3245	5.45798e-25	2.11802e-23
ZBTB10	ENSG00000205189.12	12640.1	0.553037	0.0490383	11.2777	1.69183e-29	6.49707e-28		CRIP2	ENSG00000182809.11	822.296	0.590749	0.0947191	6.23686	4.46453e-10	4.74272e-09
TSPAN6	ENSG00000000003.15	1961.11	0.552403	0.0778645	7.09442	1.29893e-12	1.56249e-11		DNAH5	ENSG00000039139.11	1489.48	0.59069	0.0885034	6.67421	2.48575e-11	3.03305e-10
DSC1	ENSG00000134765.10	752.797	0.552016	0.0982309	5.61958	1.91424e-08	1.46247e-07		TRIM49D2	ENSG00000233802.8	2986.08	0.590408	0.0966042	6.11161	9.86291e-10	1.00685e-08
VAT1	ENSG00000108828.16	10943.5	0.551796	0.0488599	11.2934	1.41396e-29	5.46625e-28		SAMD13	ENSG00000203943.9	3062.64	0.589829	0.0662665	8.90087	5.54118e-19	1.37897e-17
LYPLA2	ENSG00000011009.11	5891.16	0.55068	0.0477499	11.5326	9.04065e-31	3.70987e-29		VWA2	ENSG00000165816.13	216.823	0.589195	0.20547	2.86754	0.00413677	0.0126598
FBN1	ENSG00000166147.15	182.88	0.548194	0.214084	2.56065	0.0104477	0.028501		SLC22A3	ENSG00000146477.6	12522.8	0.588942	0.0404409	14.563	4.82706e-48	4.82621e-46
TNFRSF18	ENSG00000186891.14	147.5	0.545223	0.225897	2.41359	0.0157962	0.0407415		CYP4Z1	ENSG00000186160.5	166.221	0.588834	0.231221	2.54663	0.0108769	0.0292709
ARTN	ENSG00000117407.17	726.792	0.544487	0.106727	5.10167	3.3667e-07	2.19448e-06		TRIM49D1	ENSG00000223417.9	3013.66	0.588597	0.0950208	6.1944	5.85064e-10	6.14227e-09
KCNG3	ENSG00000171126.8	192	0.544423	0.200117	2.72052	0.00651798	0.0188327		NCKAP5L	ENSG00000167566.17	555.77	0.587606	0.12744	4.61084	4.01048e-06	2.37761e-05
MDM2	ENSG00000135679.26	19166.1	0.544283	0.0327752	16.6066	6.24502e-62	7.17887e-60		IGSF22	ENSG00000179057.14	106.073	0.586123	0.265272	2.20952	0.0271388	0.0641109
RPS3A	ENSG00000145425.10	186420	0.543767	0.04691	11.5917	4.53983e-31	1.90344e-29		C1QTNF3-AMACR	ENSG00000273294.1	9129.13	0.585435	0.0418845	13.9773	2.14337e-44	1.93781e-42
NLGN2	ENSG00000169992.10	2113.74	0.543492	0.0674594	8.05658	7.8457e-16	1.27754e-14		ZIC5	ENSG00000139800.8	653.278	0.584896	0.109366	5.34807	8.88983e-08	6.94715e-07
PCGF5	ENSG00000180628.15	3843.44	0.543209	0.0549503	9.88547	4.81304e-23	1.30948e-21		SORT1	ENSG00000134243.12	4055.4	0.584106	0.0497234	11.7471	7.30789e-32	4.11298e-30
NKX3-2	ENSG00000109705.8	128.902	0.542926	0.234773	2.31255	0.0207471	0.0513956		CDKN1C	ENSG00000129757.15	219.959	0.582812	0.181594	3.20942	0.00133004	0.00468728
ADAM11	ENSG00000073670.14	774.755	0.542628	0.110198	4.92411	8.47462e-07	5.20901e-06		FAM221A	ENSG00000188732.11	558.327	0.582636	0.130693	4.45807	8.27021e-06	4.62702e-05
CPT1C	ENSG00000169169.15	366.982	0.540895	0.15827	3.41754	0.000631906	0.00234122		CCNB3	ENSG00000147082.18	113.237	0.582199	0.293819	1.98149	0.0475362	0.102561
AADAT	ENSG00000109576.14	7658.74	0.540832	0.0511957	10.564	4.37534e-26	1.40904e-24		CSF1R	ENSG00000182578.14	1240.82	0.582138	0.107809	5.39971	6.67492e-08	5.31648e-07
ZNF671	ENSG00000083814.13	542.583	0.540745	0.118928	4.54684	5.44578e-06	2.94479e-05		H4C11	ENSG00000197238.5	440.738	0.581694	0.147576	3.94166	8.09194e-05	0.000371525
CRIP2	ENSG00000182809.11	831.776	0.540106	0.0960362	5.62399	1.866e-08	1.42876e-07		GSPT2	ENSG00000189369.9	1882	0.580225	0.0788838	7.35544	1.90299e-13	2.8624e-12
TMEM51	ENSG00000171729.14	645.863	0.539854	0.109646	4.92362	8.49566e-07	5.21824e-06		ENDOD1	ENSG00000149218.5	41753.4	0.580185	0.0403375	14.3833	6.59109e-47	6.40164e-45
NEURL1B	ENSG00000214357.9	3027.77	0.539702	0.0614245	8.78643	1.54382e-18	3.07312e-17		BTG1	ENSG00000133639.6	12417.7	0.580106	0.0404541	14.3399	1.23303e-46	1.1774e-44
CYB5R2	ENSG00000166394.15	240.852	0.539276	0.182741	2.95104	0.00316703	0.00994991		C4B	ENSG00000224389.9	103.667	0.580046	0.257396	2.25351	0.0242269	0.058244
PHF1	ENSG00000112511.18	1417.11	0.539136	0.0825305	6.53256	6.4654e-11	6.51721e-10		LPCAT4	ENSG00000176454.14	532.228	0.579621	0.12669	4.5751	4.75988e-06	2.78882e-05
PLA2G5	ENSG00000127472.11	416.651	0.538606	0.13966	3.85655	0.000114997	0.000497412		SH3D21	ENSG00000214193.11	1792.9	0.579231	0.0785347	7.37547	1.63764e-13	2.48426e-12
TNIK	ENSG00000154310.17	509.347	0.537544	0.130915	4.10604	4.02504e-05	0.000190113		DFFB	ENSG00000169598.17	1749.38	0.578573	0.077524	7.46314	8.44842e-14	1.31741e-12
PHF19	ENSG00000119403.15	1318.81	0.53738	0.0779996	6.88953	5.59763e-12	6.27672e-11		EIF5AL1	ENSG00000253626.4	370.834	0.576395	0.158036	3.64725	0.000265066	0.00109459
PMEPA1	ENSG00000124225.16	14346.7	0.536885	0.0548265	9.79243	1.21344e-22	3.2157e-21		VAV3	ENSG00000134215.16	183.806	0.576266	0.208322	2.76623	0.0056708	0.0165841
LDLRAP1	ENSG00000157978.12	3812.35	0.536578	0.0531503	10.0955	5.78504e-24	1.67361e-22		WDR76	ENSG00000092470.12	3282.02	0.576042	0.0647904	8.89086	6.06404e-19	1.50248e-17
LRCH1	ENSG00000136141.15	734.402	0.536524	0.111585	4.8082	1.52297e-06	8.99786e-06		MAN1C1	ENSG00000117643.15	467.883	0.575274	0.1406	4.09157	4.28461e-05	0.000209148
FHAD1	ENSG00000142621.20	245.232	0.536166	0.172439	3.10931	0.00187527	0.00624897		SLC25A18	ENSG00000182902.14	84.6935	0.575122	0.283101	2.03151	0.0422037	0.092859
KHDC1	ENSG00000135314.12	908.935	0.535398	0.105894	5.05596	4.28231e-07	2.75611e-06		TGM3	ENSG00000125780.12	361.142	0.574824	0.154023	3.73206	0.000189917	0.000809432
ENO2	ENSG00000111674.9	2044.39	0.53421	0.063383	8.42827	3.50799e-17	6.2713e-16		ZFYVE28	ENSG00000159733.14	325.141	0.574661	0.166098	3.45978	0.000540617	0.00208939
RAB37	ENSG00000172794.20	151.979	0.533306	0.216798	2.45993	0.0138966	0.0365425		CCDC28B	ENSG00000160050.16	2079.39	0.574362	0.0700858	8.19512	2.50351e-16	4.97686e-15
TMEM35B	ENSG00000243749.1	741.737	0.532292	0.110544	4.8152	1.47052e-06	8.70278e-06		SV2C	ENSG00000122012.14	3084.14	0.573095	0.0895974	6.39634	1.59148e-10	1.77964e-09
KDM4A	ENSG00000066135.13	8590.01	0.532136	0.0391081	13.6068	3.6493e-42	2.30344e-40		CDHR3	ENSG00000128536.16	311.032	0.572831	0.150969	3.79436	0.000148027	0.000647957
DNAJC6	ENSG00000116675.16	615.988	0.531524	0.107746	4.93312	8.09262e-07	4.98303e-06		CD177	ENSG00000204936.10	109.14	0.572319	0.251035	2.27984	0.0226174	0.0550441
SH3D19	ENSG00000109686.19	125896	0.53126	0.0439127	12.0981	1.08073e-33	5.02931e-32		PLXNA3	ENSG00000130827.6	1479.21	0.571797	0.103066	5.54789	2.89135e-08	2.43892e-07
DOCK7	ENSG00000116641.18	9858.73	0.530482	0.0380265	13.9503	3.13146e-44	2.12327e-42		CLGN	ENSG00000153132.13	14617.8	0.571023	0.0464911	12.2824	1.12585e-34	7.16706e-33
MXRA8	ENSG00000162576.17	4370.63	0.529904	0.0473678	11.187	4.72117e-29	1.77766e-27		CITED1	ENSG00000125931.11	123.015	0.569458	0.237729	2.39541	0.0166016	0.0423055
PLXNB3	ENSG00000198753.12	2528.7	0.529418	0.0822603	6.4359	1.22747e-10	1.19498e-09		RAB11FIP4	ENSG00000131242.18	4071.06	0.568671	0.052873	10.7554	5.5882e-27	2.41073e-25
KANK1	ENSG00000107104.20	1136.26	0.528121	0.0859376	6.1454	7.97645e-10	7.14054e-09		AMHR2	ENSG00000135409.11	119.149	0.567802	0.244869	2.3188	0.020406	0.0504643
CLIP2	ENSG00000106665.16	575.496	0.528029	0.117479	4.49465	6.96844e-06	3.69903e-05		BTG2	ENSG00000159388.6	4384.2	0.567403	0.0524978	10.8081	3.14983e-27	1.37276e-25
RPL10L	ENSG00000165496.5	498.223	0.527247	0.118026	4.46721	7.92452e-06	4.16073e-05		DNAI7	ENSG00000118307.20	93.7492	0.566948	0.264094	2.14677	0.0318117	0.0731176
CD2AP	ENSG00000198087.7	14127.7	0.527244	0.0351984	14.9792	1.00439e-50	8.42233e-49		POTEM	ENSG00000222036.8	917.057	0.566734	0.108229	5.23645	1.63698e-07	1.22842e-06
MOV10	ENSG00000155363.18	5794.54	0.527129	0.0525056	10.0395	1.02207e-23	2.88943e-22		GLIPR1L1	ENSG00000173401.10	303.861	0.56643	0.171269	3.30726	0.000942137	0.00343785
HMGN4	ENSG00000182952.5	4986.86	0.527128	0.0450921	11.69	1.43326e-31	6.15807e-30		DYRK1B	ENSG00000105204.14	2536.22	0.564164	0.0770853	7.3187	2.50386e-13	3.72012e-12
	ENSG00000284773.1	918.141	0.525912	0.0925957	5.67966	1.34963e-08	1.05195e-07		IL1RN	ENSG00000136689.19	530.706	0.563083	0.123266	4.56803	4.92331e-06	2.87368e-05
ARNT2	ENSG00000172379.21	1757.4	0.522687	0.0766922	6.81539	9.40092e-12	1.02694e-10		HSD17B14	ENSG00000087076.9	116.455	0.562791	0.255881	2.19943	0.0278477	0.0655215
FAM171A2	ENSG00000161682.15	929.23	0.522239	0.0943457	5.53538	3.10562e-08	2.31064e-07		ZNF518B	ENSG00000178163.8	5015.26	0.562296	0.0473318	11.8799	1.50559e-32	8.70427e-31
ZNF350	ENSG00000256683.7	1159.9	0.521992	0.084121	6.20525	5.46101e-10	4.96295e-09			ENSG00000279983.1	236.447	0.559803	0.185002	3.02592	0.00247877	0.00809912
ZNF470	ENSG00000197016.12	2129.38	0.521707	0.0687281	7.59088	3.17751e-14	4.48417e-13		CEP112	ENSG00000154240.17	567.897	0.559516	0.116753	4.7923	1.64881e-06	1.04727e-05
TENT5C	ENSG00000183508.5	588.861	0.521036	0.128866	4.04322	5.27215e-05	0.000243972		ZFP36L1	ENSG00000185650.10	3465.14	0.557687	0.0604086	9.23192	2.65826e-20	7.40697e-19
TMC4	ENSG00000167608.12	3541.73	0.518574	0.0596374	8.69545	3.45468e-18	6.70015e-17		BVES	ENSG00000112276.14	370.568	0.55741	0.143878	3.87419	0.000106978	0.000480397
SLC25A35	ENSG00000125434.11	1233.36	0.518179	0.0812282	6.3793	1.77898e-10	1.70041e-09		FLT4	ENSG00000037280.16	307.823	0.556602	0.170479	3.26493	0.00109493	0.00392792
COX3	ENSG00000198938.2	182012	0.518014	0.142035	3.64709	0.000265229	0.00106892		TP73	ENSG00000078900.15	1000.11	0.555286	0.10872	5.10751	3.26438e-07	2.32738e-06
ETNK2	ENSG00000143845.15	250.88	0.517784	0.196232	2.63863	0.00832416	0.0233502		TM6SF1	ENSG00000136404.16	2168.78	0.554093	0.0672595	8.23814	1.74908e-16	3.53498e-15
ELOA	ENSG00000011007.12	12377.5	0.516821	0.0365714	14.1318	2.41854e-45	1.71351e-43		DLG4	ENSG00000132535.22	550.297	0.554048	0.132016	4.19684	2.7067e-05	0.000137208
FABP3	ENSG00000121769.8	270.82	0.516498	0.162026	3.18775	0.00143384	0.0049119		CELSR1	ENSG00000075275.18	2931.28	0.553376	0.0790052	7.0043	2.48219e-12	3.39692e-11
MAGOH	ENSG00000162385.11	5583.8	0.516479	0.0497811	10.375	3.22228e-25	9.91709e-24		SMS	ENSG00000102172.16	22434.5	0.552436	0.0526259	10.4974	8.87768e-26	3.56723e-24
SLC35F1	ENSG00000196376.11	2451.61	0.515876	0.0791767	6.5155	7.24483e-11	7.25654e-10		HMGN4	ENSG00000182952.5	4878.55	0.552238	0.0471347	11.7162	1.05328e-31	5.81253e-30
MYORG	ENSG00000164976.9	1737.01	0.515245	0.0734841	7.01165	2.35519e-12	2.74004e-11		IRX3	ENSG00000177508.12	3158.06	0.552197	0.0675953	8.16916	3.10533e-16	6.09484e-15
G6PD	ENSG00000160211.19	9810.86	0.515137	0.0466544	11.0415	2.40852e-28	8.84803e-27		TMEM229B	ENSG00000198133.9	895.695	0.55192	0.116377	4.74251	2.11088e-06	1.31327e-05
NXPE3	ENSG00000144815.16	5096.87	0.514847	0.047601	10.8159	2.89468e-27	9.8909e-26		EFCAB12	ENSG00000172771.12	295.557	0.551339	0.1736	3.17592	0.00149361	0.00519024
MYZAP	ENSG00000263155.6	358.761	0.514204	0.146626	3.50692	0.000453319	0.00173741		ARK2C	ENSG00000141622.14	416.929	0.549695	0.147424	3.72866	0.000192501	0.0008186
GPR176	ENSG00000166073.11	1646.57	0.513235	0.0723412	7.09465	1.29683e-12	1.56106e-11		RFX6	ENSG00000185002.10	281.482	0.549547	0.173154	3.17374	0.00150487	0.00522326
EPS8L2	ENSG00000177106.16	11437.8	0.513218	0.0395283	12.9835	1.51711e-38	8.55e-37		OGDHL	ENSG00000197444.10	506.652	0.549382	0.128936	4.26088	2.03626e-05	0.000105874
MOCS1	ENSG00000124615.20	2094.98	0.512815	0.0693466	7.39495	1.41467e-13	1.87163e-12		ARTN	ENSG00000117407.17	704.976	0.54917	0.107644	5.10175	3.36534e-07	2.39334e-06
RAPGEFL1	ENSG00000108352.13	606.15	0.512158	0.117895	4.34419	1.39788e-05	7.07418e-05		CACNA2D2	ENSG00000007402.12	805.83	0.547818	0.119984	4.56576	4.97685e-06	2.89995e-05
AHR	ENSG00000106546.14	641.523	0.510339	0.104898	4.86511	1.14391e-06	6.89441e-06		ACTA2	ENSG00000107796.13	554.642	0.547553	0.117639	4.65453	3.24713e-06	1.95714e-05
OOEP	ENSG00000203907.10	16172.7	0.510289	0.127546	4.00083	6.31218e-05	0.000287955		GLIPR2	ENSG00000122694.16	1925.09	0.546393	0.0784067	6.96871	3.1987e-12	4.3081e-11
BTG2	ENSG00000159388.6	4422.52	0.510095	0.0517785	9.85147	6.75494e-23	1.82069e-21		CDKN1A	ENSG00000124762.14	12680.6	0.544974	0.0412717	13.2045	8.25989e-40	6.44006e-38
ELOVL7	ENSG00000164181.14	8202.69	0.509935	0.0527893	9.65982	4.4667e-22	1.14355e-20		GRIK2	ENSG00000164418.22	2613.96	0.544785	0.0598762	9.09851	9.15754e-20	2.46283e-18
JDP2	ENSG00000140044.13	3606.16	0.509599	0.0616267	8.26913	1.34943e-16	2.34469e-15		DNAJA4	ENSG00000140403.13	135.197	0.5444	0.222764	2.44384	0.0145318	0.0377383
UQCRHL	ENSG00000233954.6	413.241	0.508647	0.138826	3.66391	0.000248395	0.0010081		RECK	ENSG00000122707.12	545.012	0.543482	0.116803	4.65296	3.27207e-06	1.96779e-05
	ENSG00000276302.1	308.145	0.507823	0.158762	3.19864	0.0013808	0.00474487		IER5	ENSG00000162783.11	1530.41	0.542073	0.086486	6.26776	3.66283e-10	3.9279e-09
PACS1	ENSG00000175115.13	6373.48	0.507478	0.0504668	10.0557	8.67203e-24	2.45963e-22		RLF	ENSG00000117000.9	2938.27	0.540027	0.0625678	8.63108	6.07766e-18	1.39786e-16
RIMBP3C	ENSG00000183246.8	453.096	0.50738	0.137554	3.68859	0.000225504	0.00092275		SSBP3	ENSG00000157216.16	11953.3	0.538227	0.0468705	11.4833	1.60081e-30	8.39783e-29
	ENSG00000286132.1	2687.34	0.506331	0.0593278	8.53446	1.40815e-17	2.61419e-16		FBXO42	ENSG00000037637.11	3463.37	0.537418	0.0535736	10.0314	1.10946e-23	3.92048e-22
AHNAK2	ENSG00000185567.7	778.234	0.506267	0.100941	5.0155	5.28963e-07	3.35345e-06		SERPINB5	ENSG00000206075.14	984.53	0.536721	0.11111	4.83051	1.36181e-06	8.77102e-06
SLC25A36	ENSG00000114120.14	4700.41	0.506096	0.0518346	9.76368	1.61205e-22	4.23969e-21		CNKSR1	ENSG00000142675.18	948.535	0.53607	0.0939941	5.70323	1.17557e-08	1.04286e-07
RRM2B	ENSG00000048392.12	7129.71	0.505978	0.0437119	11.5753	5.49797e-31	2.28858e-29		GGT1	ENSG00000100031.19	1907.54	0.535912	0.0766806	6.98888	2.77082e-12	3.76464e-11
HPSE	ENSG00000173083.16	157.043	0.5056	0.199846	2.52995	0.011408	0.0308153		PINK1	ENSG00000158828.8	4036.73	0.535737	0.0601152	8.91184	5.0192e-19	1.2509e-17
ARID5B	ENSG00000150347.17	3919.16	0.505438	0.0579227	8.72608	2.63659e-18	5.14224e-17		FOXD1	ENSG00000251493.5	160.885	0.535443	0.23056	2.32236	0.0202137	0.0500543
CNTNAP3C	ENSG00000283378.1	263.981	0.505221	0.158541	3.1867	0.00143906	0.0049288		LYN	ENSG00000254087.8	3091.4	0.534713	0.0679256	7.87203	3.48925e-15	6.20364e-14
H2BC8	ENSG00000273802.2	300.468	0.505028	0.162373	3.11029	0.00186902	0.00623347		FN3K	ENSG00000167363.14	742.028	0.532997	0.105248	5.06419	4.10139e-07	2.88421e-06
FKBP1A	ENSG00000088832.18	22987.3	0.504822	0.0345699	14.6029	2.69133e-48	2.09489e-46		LDLRAD2	ENSG00000187942.12	275.771	0.532639	0.187115	2.84659	0.00441899	0.0133861
EVI5	ENSG00000067208.15	2784.21	0.50346	0.0591977	8.50472	1.82032e-17	3.3518e-16		HP1BP3	ENSG00000127483.19	9024.63	0.532367	0.0454234	11.7201	1.00537e-31	5.58438e-30
GAL	ENSG00000069482.7	6166.22	0.50337	0.0418953	12.015	2.96545e-33	1.35103e-31		TMSB15A	ENSG00000158164.7	938.135	0.531687	0.113	4.70521	2.536e-06	1.55893e-05
	ENSG00000273291.5	255.092	0.503284	0.184286	2.73099	0.00631439	0.0183103		SPMIP2	ENSG00000164123.7	1584.94	0.531563	0.0736452	7.2179	5.27964e-13	7.61783e-12
	ENSG00000282988.2	601.453	0.502346	0.123394	4.07108	4.67961e-05	0.000218415		ACOT9	ENSG00000123130.17	3015.57	0.53125	0.0716588	7.4136	1.22912e-13	1.8855e-12
IER5	ENSG00000162783.11	1555.37	0.50223	0.0914513	5.49177	3.9792e-08	2.91562e-07		PMEPA1	ENSG00000124225.16	13860.5	0.531111	0.0522145	10.1717	2.6518e-24	9.65154e-23
PLXNB1	ENSG00000164050.13	2708.25	0.502085	0.0650853	7.71425	1.21692e-14	1.79315e-13		ZNF620	ENSG00000177842.12	685.019	0.530922	0.107673	4.93089	8.18549e-07	5.49481e-06
RPL10	ENSG00000147403.18	130616	0.501203	0.0371213	13.5018	1.52666e-41	9.43049e-40		CISH	ENSG00000114737.16	304.21	0.530606	0.159901	3.31834	0.000905535	0.00331854
CCDC90B	ENSG00000137500.9	3288.54	0.500944	0.055588	9.01173	2.02833e-19	4.39548e-18		ZNF709	ENSG00000242852.7	459.085	0.529998	0.126417	4.19247	2.75929e-05	0.000139582
OLFM2	ENSG00000105088.9	790.739	0.499018	0.1205	4.14122	3.45468e-05	0.000164607		MSL3	ENSG00000005302.19	2689.17	0.529835	0.0599596	8.83654	9.87314e-19	2.41112e-17
DYRK1B	ENSG00000105204.14	2550.44	0.498964	0.0721552	6.91515	4.67372e-12	5.29201e-11		IL10RB	ENSG00000243646.10	1270.55	0.529771	0.0904628	5.85623	4.73498e-09	4.42443e-08
ELF4	ENSG00000102034.17	791.95	0.498946	0.101242	4.92823	8.29794e-07	5.10584e-06		PHLDA3	ENSG00000174307.7	6947.59	0.526082	0.0512049	10.2741	9.22453e-25	3.52336e-23
MPC2	ENSG00000143158.11	59613.2	0.498475	0.0397874	12.5285	5.21627e-36	2.65525e-34		EFCC1	ENSG00000114654.8	544.233	0.526019	0.126113	4.17101	3.03254e-05	0.000152587
FGFRL1	ENSG00000127418.15	25510.8	0.498134	0.0561726	8.86791	7.45324e-19	1.53286e-17		ALDH1A2	ENSG00000128918.15	206.332	0.525288	0.195693	2.68425	0.00726934	0.0206617
WNT3	ENSG00000108379.10	271.294	0.498049	0.163761	3.04132	0.0023554	0.00766354		PRSS23	ENSG00000150687.12	1793.02	0.525102	0.0778753	6.74286	1.55299e-11	1.93379e-10
DYNC1I1	ENSG00000158560.14	154.163	0.49766	0.214401	2.32116	0.0202782	0.0503489		FRY	ENSG00000073910.23	1624.29	0.524984	0.0694081	7.56373	3.91674e-14	6.31621e-13
KLHL35	ENSG00000149243.16	1154.77	0.496972	0.0813375	6.11	9.96294e-10	8.85039e-09		HSPG2	ENSG00000142798.20	2036.02	0.523457	0.204891	2.55481	0.0106247	0.0287104
DXO	ENSG00000204348.10	1382.09	0.496971	0.0778711	6.38197	1.74821e-10	1.67285e-09		RSBN1	ENSG00000081019.13	2951.32	0.521895	0.057996	8.99881	2.28174e-19	5.88509e-18
SRPK3	ENSG00000184343.11	722.521	0.496764	0.107786	4.60882	4.0497e-06	2.24727e-05		LRRIQ1	ENSG00000133640.20	470.257	0.521168	0.127182	4.09781	4.17082e-05	0.00020418
C19orf81	ENSG00000235034.7	853.218	0.49627	0.116071	4.27556	1.90654e-05	9.44985e-05		NFIA	ENSG00000162599.17	9084.42	0.520701	0.0417225	12.4801	9.58889e-36	6.29276e-34
BTNL9	ENSG00000165810.17	760.92	0.496266	0.101339	4.89711	9.72563e-07	5.92966e-06		MADCAM1	ENSG00000099866.16	167.744	0.520159	0.219919	2.36523	0.018019	0.0455012
NFIA	ENSG00000162599.17	9285.75	0.495382	0.0418178	11.8462	2.25127e-32	9.99427e-31		COL6A1	ENSG00000142156.16	11006.2	0.519825	0.0491991	10.5657	4.29553e-26	1.74668e-24
HLA-A	ENSG00000206503.13	3681.54	0.494808	0.0605299	8.1746	2.96849e-16	5.00262e-15		CPM	ENSG00000135678.12	6831.19	0.519726	0.0436704	11.9011	1.16772e-32	6.84407e-31
	ENSG00000284554.2	182.195	0.494576	0.197475	2.5045	0.0122625	0.0327919		CFHR4	ENSG00000134365.13	243.046	0.519502	0.169238	3.06966	0.00214303	0.00712539
PGBD5	ENSG00000177614.11	275.606	0.493438	0.184633	2.67253	0.00752825	0.0213801		EFS	ENSG00000100842.13	5948.61	0.518763	0.0472309	10.9836	4.58477e-28	2.0892e-26
RGPD1	ENSG00000187627.17	305.066	0.493399	0.145361	3.39431	0.000688019	0.00253022		PLEKHH1	ENSG00000054690.14	4107.72	0.518732	0.0568425	9.12579	7.12161e-20	1.93364e-18
VASH1	ENSG00000071246.11	1099.38	0.492594	0.0989903	4.97619	6.48489e-07	4.05493e-06		CDC42	ENSG00000070831.17	24067.8	0.517168	0.0465476	11.1105	1.11498e-28	5.22077e-27
RPS8	ENSG00000142937.12	243399	0.492206	0.0430817	11.4249	3.13907e-30	1.24402e-28		PRKCD	ENSG00000163932.15	10148.7	0.516661	0.0502336	10.2852	8.21985e-25	3.14669e-23
STK39	ENSG00000198648.11	25570.2	0.492066	0.0455422	10.8046	3.27308e-27	1.11619e-25		L3MBTL3	ENSG00000198945.8	1038.47	0.51637	0.0958048	5.38981	7.05321e-08	5.59419e-07
LOC128071545	ENSG00000288625.1	332.609	0.49182	0.170895	2.87791	0.00400314	0.0122551		FKBP1A	ENSG00000088832.18	22361.2	0.516072	0.0381535	13.5262	1.09567e-41	9.08443e-40
TEN1	ENSG00000257949.7	2170.75	0.49166	0.0645192	7.62036	2.52968e-14	3.59624e-13		PGC	ENSG00000096088.16	621.658	0.515983	0.138668	3.72099	0.00019844	0.000841956
GRN	ENSG00000030582.18	6958.22	0.491173	0.0475638	10.3266	5.34134e-25	1.62944e-23		RCOR2	ENSG00000167771.6	239.172	0.515491	0.172944	2.98068	0.00287606	0.00920611
PCSK1N	ENSG00000102109.9	1587.22	0.490797	0.0693341	7.07872	1.4549e-12	1.73329e-11		TRIM46	ENSG00000163462.18	338.465	0.514454	0.149503	3.4411	0.000579365	0.0022219
RNASE10	ENSG00000182545.6	115.046	0.48936	0.249641	1.96025	0.0499663	0.108225		RNF180	ENSG00000164197.12	474.768	0.514413	0.130106	3.9538	7.69194e-05	0.000355079
PLEKHO1	ENSG00000023902.14	965.954	0.489285	0.0930964	5.25568	1.47481e-07	1.01225e-06		WNK2	ENSG00000165238.16	5006.12	0.512797	0.0739217	6.93703	4.00429e-12	5.31726e-11
ZIC5	ENSG00000139800.8	648.6	0.48921	0.103208	4.74005	2.13666e-06	1.2371e-05		FZD9	ENSG00000188763.5	677.707	0.512794	0.110207	4.65301	3.27129e-06	1.96779e-05
	ENSG00000274322.1	23615.3	0.489185	0.0344026	14.2194	6.94317e-46	5.00081e-44		MDK	ENSG00000110492.16	1582.66	0.511864	0.0762554	6.71249	1.91326e-11	2.35821e-10
MYO5B	ENSG00000167306.20	2237.01	0.488955	0.0679437	7.19648	6.17866e-13	7.6779e-12		WDR77	ENSG00000116455.14	9911.47	0.51121	0.0414543	12.3319	6.09919e-35	3.94175e-33
AOC3	ENSG00000131471.7	188.209	0.488465	0.200668	2.43419	0.014925	0.0387885		SLC25A36	ENSG00000114120.14	4559.56	0.510578	0.0519812	9.82236	9.02068e-23	2.99462e-21
TCEAL3	ENSG00000196507.11	3687.95	0.487549	0.0572532	8.51567	1.6563e-17	3.06504e-16		MLXIPL	ENSG00000009950.16	161.623	0.509575	0.198205	2.57095	0.0101419	0.0275989
	ENSG00000273047.1	1962.95	0.486885	0.225239	2.16163	0.0306466	0.0718489		SIX4	ENSG00000100625.9	2356.14	0.508897	0.0611964	8.3158	9.11378e-17	1.90772e-15
EPS8	ENSG00000151491.14	1406.11	0.486274	0.0844867	5.75562	8.63221e-09	6.85757e-08		MTFR1L	ENSG00000117640.18	3861.35	0.507371	0.0583195	8.69985	3.32313e-18	7.86674e-17
NXPH4	ENSG00000182379.10	5783.29	0.486236	0.0422214	11.5163	1.09164e-30	4.41696e-29		IDH1	ENSG00000138413.14	38099.8	0.506716	0.0460711	10.9986	3.88203e-28	1.77851e-26
FCHSD2	ENSG00000137478.15	1478.82	0.485431	0.079414	6.11266	9.79848e-10	8.71769e-09		MLANA	ENSG00000120215.10	163.616	0.506556	0.210665	2.40456	0.016192	0.0414107
	ENSG00000271810.5	14388.2	0.485299	0.0552007	8.79154	1.47522e-18	2.9467e-17		ASPM	ENSG00000066279.19	3733.73	0.505947	0.0576907	8.76999	1.78678e-18	4.28953e-17
GNG5	ENSG00000174021.11	32125.7	0.484531	0.0353081	13.7229	7.40052e-43	4.82926e-41		IYD	ENSG00000009765.15	718.757	0.505071	0.108329	4.66239	3.12559e-06	1.88791e-05
CDC42	ENSG00000070831.17	24524.7	0.484218	0.0356413	13.5859	4.85788e-42	3.0332e-40		MYH15	ENSG00000144821.10	286.96	0.504951	0.175634	2.87503	0.0040399	0.0124215
RCN1	ENSG00000049449.10	18412.3	0.483502	0.0401133	12.0534	1.86081e-33	8.59041e-32		CDHR2	ENSG00000074276.10	279.053	0.504868	0.177251	2.84832	0.00439514	0.0133234
H3-7	ENSG00000273213.4	705.853	0.482934	0.101126	4.77556	1.79206e-06	1.04842e-05		CRISPLD2	ENSG00000103196.12	1571.05	0.50423	0.0734758	6.86254	6.7648e-12	8.81759e-11
SARS1	ENSG00000031698.13	28527.7	0.482838	0.0375484	12.8591	7.64923e-38	4.1363e-36		CYP2U1	ENSG00000155016.18	2977.08	0.504196	0.0588445	8.56828	1.05038e-17	2.3741e-16
CNBD1	ENSG00000176571.12	1575.3	0.482815	0.0812298	5.94382	2.78462e-09	2.3373e-08		PGBD5	ENSG00000177614.11	267.802	0.503565	0.18645	2.70081	0.00691704	0.0198028
	ENSG00000285283.1	13681.7	0.48033	0.0423306	11.3471	7.66623e-30	3.00385e-28		LYPLA2	ENSG00000011009.11	5594.62	0.503497	0.0511876	9.8363	7.85499e-23	2.62301e-21
LGI2	ENSG00000153012.12	801.193	0.479706	0.103805	4.62122	3.81491e-06	2.12855e-05		GJC1	ENSG00000182963.11	1167.99	0.503257	0.086916	5.79016	7.03203e-09	6.41908e-08
PTK7	ENSG00000112655.16	7663.41	0.47946	0.0407072	11.7782	5.0533e-32	2.20945e-30		TMEM51	ENSG00000171729.14	615.635	0.50306	0.121593	4.13724	3.51511e-05	0.000174493
CDC42BPA	ENSG00000143776.19	17022.8	0.479317	0.035663	13.4402	3.5166e-41	2.15693e-39		PTCH1	ENSG00000185920.17	3090.71	0.502782	0.0589826	8.52423	1.53823e-17	3.44471e-16
BMT2	ENSG00000164603.12	1191.46	0.478649	0.0795082	6.02012	1.74283e-09	1.51488e-08		FAM110B	ENSG00000169122.11	546.183	0.502573	0.110617	4.54336	5.53645e-06	3.19644e-05
ZFPM2	ENSG00000169946.14	1744.92	0.477931	0.0679135	7.03736	1.95919e-12	2.29937e-11		PLAAT3	ENSG00000176485.13	2035.8	0.502547	0.0783044	6.41787	1.38197e-10	1.56075e-09
AMIGO1	ENSG00000181754.7	1011.44	0.477839	0.0885293	5.39752	6.75671e-08	4.82646e-07		MESP2	ENSG00000188095.6	282.107	0.502241	0.157896	3.18083	0.00146853	0.00511399
CYRIA	ENSG00000197872.11	199.239	0.477736	0.196071	2.43654	0.0148284	0.0385719		SH3BGRL3	ENSG00000142669.15	3883.65	0.501995	0.0555791	9.03208	1.6844e-19	4.39781e-18
NUDT3	ENSG00000272325.2	12944.5	0.477638	0.0351238	13.5987	4.07572e-42	2.55402e-40		PLCXD2	ENSG00000240891.8	363.694	0.501804	0.138916	3.61229	0.000303507	0.0012371
DHDDS	ENSG00000117682.17	2695.3	0.477625	0.0557886	8.56135	1.11556e-17	2.08213e-16			ENSG00000274322.1	22983.9	0.50175	0.0378379	13.2605	3.92161e-40	3.12937e-38
SPOCK1	ENSG00000152377.14	602.786	0.477153	0.122745	3.88734	0.00010135	0.000445374		TP53INP2	ENSG00000078804.13	3245.35	0.501029	0.060596	8.26834	1.35832e-16	2.76827e-15
RNF11	ENSG00000123091.5	18146	0.476784	0.0361797	13.1782	1.17123e-39	6.77672e-38		KCNN2	ENSG00000080709.16	7876.51	0.500614	0.0513621	9.74676	1.90454e-22	6.18956e-21
TMEM59L	ENSG00000105696.9	1333.38	0.476668	0.0915609	5.20602	1.92933e-07	1.30309e-06		FRMD4B	ENSG00000114541.15	367.861	0.499792	0.13863	3.60522	0.000311893	0.00126642
RIMBP3B	ENSG00000274600.1	505.311	0.475406	0.128119	3.71067	0.00020671	0.000853894		LUZP1	ENSG00000169641.13	2949.31	0.499649	0.0592703	8.43	3.45659e-17	7.513e-16
RPL12	ENSG00000197958.13	111130	0.475402	0.0515619	9.22001	2.97074e-20	6.8119e-19		MDM2	ENSG00000135679.26	18217.5	0.499073	0.038811	12.8591	7.65038e-38	5.50989e-36
ADAP2	ENSG00000184060.11	761.468	0.475361	0.112876	4.21134	2.53865e-05	0.000123503		KCNJ14	ENSG00000182324.7	826.835	0.499022	0.103221	4.83449	1.33488e-06	8.61061e-06
KDM1A	ENSG00000004487.17	16259.1	0.475277	0.0368829	12.8861	5.38933e-38	2.96038e-36		GAB1	ENSG00000109458.8	616.589	0.498964	0.1114	4.47902	7.49872e-06	4.22459e-05
SLC25A6	ENSG00000169100.14	87746.5	0.475121	0.0374229	12.696	6.22346e-37	3.28349e-35		IL17RD	ENSG00000144730.19	806.784	0.498935	0.10896	4.57906	4.6706e-06	2.7384e-05
PCTP	ENSG00000141179.14	1028.36	0.47494	0.10345	4.591	4.41123e-06	2.43389e-05		ACE2	ENSG00000130234.13	541.895	0.498198	0.118835	4.19234	2.76092e-05	0.000139623
STK40	ENSG00000196182.11	7877.86	0.474795	0.0465315	10.2037	1.90787e-24	5.65133e-23		ACOT2	ENSG00000119673.15	6607.75	0.496409	0.0464822	10.6795	1.26892e-26	5.35183e-25
ADARB1	ENSG00000197381.17	4544.4	0.474672	0.0501722	9.46087	3.05384e-21	7.42416e-20		DYNC2H1	ENSG00000187240.17	1415.74	0.496209	0.084706	5.85801	4.68436e-09	4.37954e-08
STXBP5L	ENSG00000145087.13	11402.6	0.473406	0.0388376	12.1894	3.54156e-34	1.67963e-32		RAG2	ENSG00000175097.8	234.769	0.495645	0.184078	2.69258	0.00709022	0.020227
GADD45A	ENSG00000116717.13	1439.53	0.47257	0.0726977	6.50048	8.00625e-11	7.98692e-10		EYS	ENSG00000188107.15	384.592	0.495582	0.148194	3.34414	0.000825368	0.00305305
ZKSCAN8	ENSG00000198315.11	1802.84	0.472323	0.0716615	6.59103	4.36796e-11	4.4731e-10		C1orf116	ENSG00000182795.13	24063.6	0.495287	0.047053	10.5261	6.54598e-26	2.6428e-24
PKDCC	ENSG00000162878.13	171.433	0.472202	0.225021	2.09848	0.0358625	0.0821784		SHISA4	ENSG00000198892.7	1569.29	0.494713	0.0864132	5.72497	1.03451e-08	9.26423e-08
SCAMP5	ENSG00000198794.12	711.027	0.472202	0.111901	4.21983	2.44487e-05	0.000119208		ETHE1	ENSG00000105755.8	1392.18	0.494629	0.0801546	6.17094	6.78865e-10	7.05297e-09
TEN1-CDK3	ENSG00000261408.7	2684.26	0.47218	0.060607	7.79086	6.65569e-15	1.00025e-13		RAPGEFL1	ENSG00000108352.13	582.382	0.494592	0.121016	4.08699	4.37004e-05	0.000212708
TARS1	ENSG00000113407.14	38283.5	0.47213	0.036273	13.016	9.92223e-39	5.62843e-37		GLYATL2	ENSG00000156689.7	8748.45	0.493667	0.0430033	11.4798	1.66756e-30	8.72109e-29
RHOC	ENSG00000155366.17	25653.5	0.471891	0.0497191	9.49115	2.28497e-21	5.60205e-20		CCDC87	ENSG00000182791.5	310.424	0.493484	0.15339	3.21717	0.0012946	0.00457279
SLC36A1	ENSG00000123643.13	1298.53	0.471811	0.0856326	5.50971	3.59428e-08	2.64811e-07		HPSE	ENSG00000173083.16	151.294	0.49308	0.20471	2.40867	0.0160108	0.0409903
ABCD3	ENSG00000117528.14	10483	0.470611	0.0382925	12.2899	1.02643e-34	5.04723e-33		ESPN	ENSG00000187017.17	622.412	0.492685	0.10852	4.54004	5.62429e-06	3.24274e-05
ZNF844	ENSG00000223547.10	2757.73	0.470328	0.0590732	7.96178	1.69588e-15	2.68832e-14		CFL2	ENSG00000165410.15	3314.45	0.492214	0.0630141	7.81117	5.66593e-15	9.9078e-14
GPRASP1	ENSG00000198932.13	130.6	0.470015	0.226973	2.07079	0.0383782	0.0868537		ACOT11	ENSG00000162390.18	1186.35	0.49156	0.0810717	6.06327	1.33383e-09	1.3399e-08
NNT	ENSG00000112992.18	277.064	0.469969	0.175957	2.67093	0.00756407	0.0214659		NLGN2	ENSG00000169992.10	2002.94	0.491472	0.0824979	5.95739	2.56302e-09	2.48226e-08
GPR160	ENSG00000173890.17	2212.44	0.46955	0.0651705	7.20495	5.80663e-13	7.25118e-12			ENSG00000284989.1	10310.2	0.490869	0.039254	12.5049	7.01509e-36	4.63951e-34
SELENON	ENSG00000162430.18	10082.3	0.46895	0.0449229	10.439	1.64564e-25	5.17481e-24		TTK	ENSG00000112742.10	5714.46	0.490831	0.049216	9.97299	2.00114e-23	6.87139e-22
RRAGC	ENSG00000116954.8	3469.66	0.468622	0.0568425	8.24422	1.6624e-16	2.85702e-15		MIB2	ENSG00000197530.13	3658.31	0.488922	0.0646904	7.55789	4.09671e-14	6.58145e-13
GPC4	ENSG00000076716.9	1311.88	0.468366	0.0864499	5.41777	6.03479e-08	4.34295e-07		FAM234B	ENSG00000084444.14	4132.59	0.488343	0.0540579	9.0337	1.65956e-19	4.34632e-18
RPS18	ENSG00000231500.7	239454	0.468048	0.0509049	9.19456	3.76542e-20	8.52154e-19		MSX2	ENSG00000120149.9	583.323	0.488173	0.110942	4.40026	1.08121e-05	5.91861e-05
NPB	ENSG00000183979.8	1299.26	0.468009	0.0866281	5.4025	6.57186e-08	4.69829e-07		F2RL1	ENSG00000164251.5	4853.64	0.487505	0.0622348	7.83333	4.7513e-15	8.34275e-14
RCOR2	ENSG00000167771.6	242.374	0.467305	0.175764	2.65871	0.00784415	0.0221468		SLC9B1	ENSG00000164037.17	5773.7	0.487024	0.149947	3.24798	0.00116229	0.00414682
RPS3	ENSG00000149273.15	130427	0.466915	0.0417894	11.173	5.52527e-29	2.07144e-27		ARRDC3	ENSG00000113369.9	5346.08	0.48685	0.050351	9.66913	4.07844e-22	1.28373e-20
RPL39	ENSG00000198918.8	75121.5	0.465695	0.100242	4.64572	3.38894e-06	1.90373e-05		HS2ST1	ENSG00000153936.17	3644.95	0.4867	0.0627945	7.75069	9.13955e-15	1.55969e-13
SAE1	ENSG00000142230.13	10988.4	0.465405	0.0444716	10.4652	1.2479e-25	3.95274e-24		IFFO2	ENSG00000169991.11	1943.62	0.486506	0.0730773	6.65741	2.78685e-11	3.38344e-10
IGFBP2	ENSG00000115457.10	14804.5	0.465214	0.0472224	9.85153	6.75056e-23	1.82069e-21			ENSG00000267561.2	3239.19	0.486012	0.0721369	6.73736	1.6129e-11	2.00545e-10
SMAD7	ENSG00000101665.10	1884.88	0.464634	0.103538	4.48758	7.20379e-06	3.81695e-05		KALRN	ENSG00000160145.16	288.747	0.485901	0.159822	3.04026	0.00236374	0.00778011
IFIT5	ENSG00000152778.10	689.913	0.464277	0.114404	4.05822	4.94476e-05	0.000229802		LOC128071545	ENSG00000288625.1	321.142	0.485786	0.179381	2.70812	0.0067665	0.019434
PHGDH	ENSG00000092621.13	65248.2	0.464092	0.0382056	12.1472	5.93568e-34	2.78464e-32		ENO1	ENSG00000074800.16	187253	0.484988	0.0378228	12.8226	1.22471e-37	8.7098e-36
L3MBTL3	ENSG00000198945.8	1049.32	0.463834	0.0921043	5.03597	4.75446e-07	3.04306e-06		HERC6	ENSG00000138642.15	1242.01	0.48481	0.093584	5.18048	2.21318e-07	1.62214e-06
USP51	ENSG00000247746.5	286.879	0.463653	0.169622	2.73344	0.00626758	0.0181958		YBX1	ENSG00000065978.19	180811	0.483979	0.0412711	11.7268	9.2871e-32	5.1755e-30
CDON	ENSG00000064309.16	1314.11	0.46253	0.0849614	5.44399	5.20989e-08	3.77119e-07		RNF39	ENSG00000204618.10	156.655	0.483945	0.213908	2.2624	0.0236727	0.057065
	ENSG00000258691.1	172.998	0.462496	0.197149	2.34592	0.0189801	0.0475475		PKN3	ENSG00000160447.7	805.086	0.483764	0.0973621	4.96871	6.73995e-07	4.58603e-06
SMCO4	ENSG00000166002.7	8306.72	0.462306	0.043072	10.7333	7.09971e-27	2.36994e-25		PITHD1	ENSG00000057757.10	6099.1	0.483593	0.0473091	10.222	1.58059e-24	5.87863e-23
CNKSR1	ENSG00000142675.18	950.753	0.462124	0.0906963	5.09529	3.48205e-07	2.26457e-06		SLC29A2	ENSG00000174669.12	3858.2	0.482853	0.0637246	7.57718	3.53149e-14	5.72755e-13
TGFBR3L	ENSG00000260001.7	1804.24	0.461672	0.0667204	6.9195	4.53248e-12	5.13543e-11		AUTS2	ENSG00000158321.18	1374.18	0.482199	0.0834421	5.77885	7.52117e-09	6.84354e-08
VSIG10L2	ENSG00000283703.2	138.313	0.461333	0.233699	1.97405	0.0483764	0.105426		NOL9	ENSG00000162408.11	5988.64	0.481501	0.0479302	10.0459	9.57835e-24	3.40592e-22
SYNC	ENSG00000162520.15	12218	0.460852	0.0469904	9.80735	1.04678e-22	2.7868e-21		GPR160	ENSG00000173890.17	2151.85	0.480402	0.0653923	7.34645	2.0354e-13	3.04807e-12
PPIC	ENSG00000168938.6	798.934	0.460478	0.0980461	4.69655	2.64593e-06	1.50682e-05		NBPF3	ENSG00000142794.19	443.477	0.480214	0.136861	3.50878	0.000450165	0.00177446
MMAA	ENSG00000151611.17	1898.1	0.460043	0.0709248	6.48636	8.7936e-11	8.71228e-10		NOL4L	ENSG00000197183.14	1023.92	0.480205	0.0869985	5.5197	3.39582e-08	2.82797e-07
ZNF582	ENSG00000018869.17	4781.17	0.459933	0.0446668	10.297	7.27079e-25	2.20255e-23		ABCD3	ENSG00000117528.14	10188.8	0.480044	0.0404025	11.8816	1.47604e-32	8.56252e-31
PDE9A	ENSG00000160191.18	5597	0.459579	0.0480724	9.56014	1.17598e-21	2.94556e-20		ANP32E	ENSG00000143401.15	7960.8	0.479926	0.0470468	10.201	1.96172e-24	7.20158e-23
CFAP251	ENSG00000158023.10	241.711	0.458128	0.221674	2.06668	0.0387644	0.087568		VASH1	ENSG00000071246.11	1058.5	0.479455	0.103488	4.63293	3.60522e-06	2.15313e-05
LOC102724428	ENSG00000275993.3	1614.38	0.457839	0.0826362	5.54042	3.01749e-08	2.24893e-07		CHPT1	ENSG00000111666.11	24466.5	0.479369	0.0360037	13.3144	1.90875e-40	1.5449e-38
TPP1	ENSG00000166340.18	7864.59	0.457466	0.0489661	9.34251	9.40796e-21	2.2188e-19		PPARA	ENSG00000186951.16	1327.4	0.47918	0.0763877	6.273	3.5415e-10	3.80739e-09
FAM171A1	ENSG00000148468.17	4164.22	0.457444	0.0467529	9.78431	1.31489e-22	3.47924e-21		PRLR	ENSG00000113494.17	153.419	0.479047	0.211865	2.26109	0.0237536	0.0572436
COX2	ENSG00000198712.1	141158	0.457213	0.152301	3.00203	0.00268188	0.00857786		EPHA5	ENSG00000145242.14	1604.89	0.478623	0.087098	5.49522	3.90219e-08	3.22282e-07
MARCKSL1	ENSG00000175130.7	89868.6	0.456436	0.0283468	16.1018	2.4766e-58	2.45651e-56		TMEM220	ENSG00000187824.9	527.507	0.478222	0.159011	3.00748	0.00263422	0.00855114
FZD9	ENSG00000188763.5	684.032	0.455912	0.100893	4.51874	6.22076e-06	3.33066e-05		P2RX7	ENSG00000089041.17	217.855	0.476824	0.179318	2.6591	0.00783496	0.0220664
RBBP4	ENSG00000162521.19	34133.3	0.455751	0.0379437	12.0112	3.10159e-33	1.40568e-31		LASP1	ENSG00000002834.18	14952.5	0.474444	0.0397727	11.9289	8.36766e-33	4.92129e-31
IFFO2	ENSG00000169991.11	1982.07	0.454696	0.0688775	6.60152	4.06958e-11	4.17986e-10		RPL11	ENSG00000142676.14	72992.8	0.474214	0.045682	10.3808	3.0332e-25	1.18791e-23
ZSCAN26	ENSG00000197062.12	297.219	0.453881	0.162466	2.7937	0.00521095	0.0154857		ANTXRL	ENSG00000274209.6	259.404	0.474207	0.163196	2.90575	0.00366371	0.0114051
AMACR	ENSG00000242110.8	7497.85	0.453735	0.0414541	10.9455	6.98587e-28	2.48485e-26			ENSG00000249240.2	619.281	0.474141	0.112201	4.22581	2.38079e-05	0.000121886
AGPS	ENSG00000018510.18	5382.97	0.453426	0.0502256	9.02779	1.75181e-19	3.81529e-18		PKDCC	ENSG00000162878.13	166.285	0.47383	0.208213	2.2757	0.0228639	0.0554929
LASP1	ENSG00000002834.18	15309.9	0.452981	0.0415827	10.8935	1.23781e-27	4.32312e-26		BCAM	ENSG00000187244.12	4184.76	0.473518	0.0714593	6.6264	3.43983e-11	4.13193e-10
ADH5	ENSG00000197894.12	9949.5	0.452517	0.0411253	11.0034	3.68099e-28	1.32837e-26		PTK7	ENSG00000112655.16	7400.85	0.473121	0.0523917	9.03046	1.70951e-19	4.44969e-18
BEST1	ENSG00000167995.17	151212	0.452282	0.0414191	10.9197	9.2848e-28	3.28909e-26		MARCKSL1	ENSG00000175130.7	87602	0.47304	0.0369432	12.8045	1.54654e-37	1.09527e-35
XAGE1A	ENSG00000204379.11	5389.16	0.451945	0.0607827	7.43543	1.04228e-13	1.39598e-12		CD2AP	ENSG00000198087.7	13380.6	0.472571	0.0443007	10.6673	1.44711e-26	6.04338e-25
PRAG1	ENSG00000275342.5	1618.47	0.451757	0.0870352	5.19051	2.09722e-07	1.40663e-06		HEATR4	ENSG00000187105.9	1736.41	0.471738	0.0860497	5.48216	4.20163e-08	3.45836e-07
NBPF1	ENSG00000219481.10	7266.76	0.451643	0.0478469	9.43932	3.75206e-21	9.05817e-20		ZMYND8	ENSG00000101040.19	5111.84	0.471237	0.049249	9.56845	1.08519e-21	3.29964e-20
ASAP3	ENSG00000088280.19	1260.48	0.451421	0.081405	5.54537	2.93331e-08	2.18807e-07		ACOT1	ENSG00000184227.8	1708.08	0.470887	0.0877184	5.36817	7.9538e-08	6.26173e-07
TFPI	ENSG00000003436.16	20746.5	0.451106	0.0342731	13.1621	1.45006e-39	8.30696e-38		ZSCAN18	ENSG00000121413.13	1764.66	0.470832	0.0727723	6.46994	9.80442e-11	1.12675e-09
UBXN11	ENSG00000158062.20	2003.44	0.450861	0.0613498	7.34902	1.99665e-13	2.59027e-12		DDX3Y	ENSG00000067048.17	6283.5	0.470178	0.0486763	9.65928	4.49017e-22	1.40293e-20
XAGE1B	ENSG00000204382.11	5405.33	0.450842	0.0602031	7.48869	6.95663e-14	9.49317e-13		LRP2BP	ENSG00000109771.16	209.468	0.469645	0.214716	2.18729	0.0287216	0.0671979
NEK1	ENSG00000137601.17	3652.27	0.450757	0.0558911	8.06491	7.32885e-16	1.199e-14		CNKSR2	ENSG00000149970.16	1348.59	0.46761	0.0768425	6.08531	1.16269e-09	1.17843e-08
PRR3	ENSG00000204576.12	1751.37	0.450651	0.0823844	5.4701	4.49779e-08	3.27899e-07		CXADR	ENSG00000154639.19	5301.03	0.467172	0.047539	9.82713	8.60381e-23	2.86743e-21
NAV3	ENSG00000067798.16	838.037	0.450597	0.104688	4.30421	1.67586e-05	8.4018e-05		HECW2	ENSG00000138411.13	393.703	0.466975	0.142374	3.27993	0.00103833	0.00374784
SESN2	ENSG00000130766.5	3258.83	0.449921	0.0555237	8.10322	5.35255e-16	8.84853e-15		TMEM44	ENSG00000145014.18	598.663	0.466793	0.125623	3.71583	0.000202539	0.000856996
LRRC8C	ENSG00000171488.15	266.148	0.449885	0.166489	2.7022	0.00688832	0.0197665		ATP8B2	ENSG00000143515.19	1852.26	0.466717	0.070075	6.66025	2.73369e-11	3.32364e-10
RPL34	ENSG00000109475.17	57775.5	0.449395	0.049711	9.04016	1.5645e-19	3.42453e-18		CHRM1	ENSG00000168539.4	186.528	0.46596	0.206186	2.2599	0.0238274	0.0573971
SMG5	ENSG00000198952.8	16765.7	0.44911	0.0385828	11.6402	2.57482e-31	1.09276e-29		OR2A4	ENSG00000180658.4	177.852	0.465677	0.205168	2.26974	0.0232232	0.0562526
SLC6A9	ENSG00000196517.13	3462.27	0.449019	0.0529314	8.48302	2.19421e-17	3.99235e-16		RTL5	ENSG00000242732.4	283.814	0.465506	0.167285	2.78272	0.0053906	0.0158629
PDLIM7	ENSG00000196923.14	1875.66	0.449004	0.0716851	6.26356	3.76292e-10	3.48542e-09		ARHGAP12	ENSG00000165322.18	1547.81	0.46526	0.0756039	6.15391	7.55933e-10	7.82021e-09
FSCN1	ENSG00000075618.18	1566.93	0.448332	0.088115	5.08804	3.6179e-07	2.3494e-06		OVOL1	ENSG00000172818.10	733.759	0.464291	0.114974	4.03824	5.38531e-05	0.00025683
HLA-B	ENSG00000234745.13	1865.13	0.448161	0.0788518	5.68358	1.31904e-08	1.03042e-07		TP53TG5	ENSG00000124251.11	467.752	0.464055	0.124268	3.73432	0.000188223	0.000803222
C1QTNF3-AMACR	ENSG00000273294.1	8914.12	0.447866	0.0388869	11.5171	1.08136e-30	4.39582e-29		MANEA	ENSG00000172469.17	10875.4	0.463627	0.0503024	9.2168	3.0609e-20	8.501e-19
SMAGP	ENSG00000170545.17	945.114	0.447841	0.0915093	4.89394	9.88367e-07	6.00913e-06		SNIP1	ENSG00000163877.11	3212.71	0.462706	0.0567963	8.14677	3.73767e-16	7.26879e-15
NAT8L	ENSG00000185818.8	6800.76	0.447804	0.0486102	9.21215	3.19662e-20	7.27221e-19		WNT5A	ENSG00000114251.15	1261.43	0.462527	0.0922117	5.01592	5.2779e-07	3.63781e-06
VLDLR	ENSG00000147852.17	1082.08	0.447517	0.0831967	5.37902	7.48916e-08	5.30725e-07		FGFRL1	ENSG00000127418.15	24348.1	0.462203	0.115814	3.9909	6.5822e-05	0.000308203
TARBP1	ENSG00000059588.10	2978.58	0.447272	0.0605178	7.39075	1.46e-13	1.92427e-12		SRC	ENSG00000197122.12	6650.55	0.461431	0.0462241	9.98248	1.8187e-23	6.28303e-22
HSBP1L1	ENSG00000226742.4	3980.52	0.447023	0.059233	7.54687	4.45853e-14	6.19624e-13		GSTT2B	ENSG00000133433.11	751.53	0.461091	0.118136	3.90305	9.49876e-05	0.000430994
C1orf167	ENSG00000215910.7	1440.3	0.446999	0.0862141	5.18476	2.16298e-07	1.44906e-06		STK39	ENSG00000198648.11	24449.6	0.46073	0.0428662	10.7481	6.0497e-27	2.60321e-25
PBXIP1	ENSG00000163346.17	1321.68	0.44601	0.0796171	5.60194	2.11968e-08	1.61304e-07		CROT	ENSG00000005469.12	3974.93	0.460698	0.0569697	8.08672	6.12943e-16	1.17454e-14
ANXA9	ENSG00000143412.10	1586.73	0.445836	0.0987977	4.51261	6.40344e-06	3.41688e-05		LRRC75A	ENSG00000181350.12	32378.4	0.459199	0.061738	7.43787	1.02322e-13	1.58107e-12
PERM1	ENSG00000187642.9	418.385	0.445764	0.129229	3.44942	0.000561787	0.00210843		RAB3B	ENSG00000169213.7	6854.54	0.459106	0.0449991	10.2026	1.931e-24	7.10416e-23
ZSWIM5	ENSG00000162415.7	1209.37	0.445229	0.0840608	5.29651	1.18038e-07	8.19232e-07		NOX5	ENSG00000255346.10	367.307	0.458821	0.147172	3.11758	0.00182344	0.0061776
THSD1	ENSG00000136114.17	808.738	0.444753	0.100493	4.42572	9.61229e-06	4.96873e-05		FAM171A1	ENSG00000148468.17	4032.01	0.457776	0.053749	8.51693	1.63841e-17	3.64982e-16
BMP8B	ENSG00000116985.12	674.258	0.44456	0.101824	4.36595	1.26573e-05	6.44299e-05		FNIP2	ENSG00000052795.13	3380.76	0.457712	0.0566358	8.08167	6.3887e-16	1.22285e-14
IZUMO4	ENSG00000099840.14	220.05	0.443522	0.19207	2.30917	0.020934	0.0517477		KIF5C	ENSG00000168280.18	2316.83	0.456657	0.0646028	7.06869	1.56401e-12	2.18076e-11
WNK3	ENSG00000196632.10	1176.43	0.44326	0.0970386	4.56787	4.92703e-06	2.68435e-05		DHX36	ENSG00000174953.14	19625.4	0.456643	0.0416076	10.975	5.04134e-28	2.29112e-26
HMGCL	ENSG00000117305.15	2842.5	0.442772	0.0664081	6.66745	2.60292e-11	2.7333e-10		NET1	ENSG00000173848.19	6552.73	0.45634	0.045869	9.94877	2.5533e-23	8.67968e-22
NECAP2	ENSG00000157191.20	2198.52	0.442413	0.0628993	7.03367	2.01175e-12	2.35946e-11		EPHB4	ENSG00000196411.10	10183.8	0.456023	0.0493389	9.24266	2.40452e-20	6.71094e-19
EPHA10	ENSG00000183317.17	1422.42	0.442375	0.080731	5.47962	4.26241e-08	3.11524e-07		TMEM132A	ENSG00000006118.15	16670.9	0.455041	0.0531593	8.55994	1.12926e-17	2.54562e-16
MLF1	ENSG00000178053.20	2395.63	0.442324	0.0679594	6.50866	7.58231e-11	7.56836e-10		LAMB4	ENSG00000091128.13	134.898	0.453998	0.229242	1.98043	0.047655	0.102739
ASNS	ENSG00000070669.17	22290.1	0.442321	0.045308	9.76254	1.63026e-22	4.2811e-21		CA14	ENSG00000118298.12	172.231	0.453722	0.196923	2.30406	0.0212191	0.0521228
DCAF6	ENSG00000143164.15	52793.2	0.442222	0.035832	12.3415	5.4116e-35	2.69153e-33		PLEKHO2	ENSG00000241839.10	552.129	0.45338	0.11996	3.77941	0.000157199	0.000685632
CSK	ENSG00000103653.17	10309.1	0.440736	0.0403923	10.9114	1.0169e-27	3.58767e-26		HDGFL3	ENSG00000166503.9	3835.46	0.452508	0.0579465	7.80906	5.76141e-15	1.00644e-13
PLEKHM2	ENSG00000116786.13	5135.62	0.440545	0.0594532	7.40995	1.26351e-13	1.68061e-12		SELENON	ENSG00000162430.18	9696.33	0.452268	0.0459586	9.84076	7.51435e-23	2.5142e-21
SLC15A3	ENSG00000110446.12	393.14	0.440508	0.140282	3.14016	0.00168857	0.00568577		GOLT1A	ENSG00000174567.8	548.492	0.45174	0.126637	3.56719	0.000360824	0.00144678
	ENSG00000255054.3	8663.26	0.440295	0.0495041	8.89411	5.88886e-19	1.21979e-17		ACP3	ENSG00000014257.16	1078.17	0.451689	0.0873738	5.16961	2.34583e-07	1.70978e-06
RAP2B	ENSG00000181467.5	4177.36	0.439829	0.0612255	7.18376	6.78201e-13	8.39673e-12		SNX10	ENSG00000086300.16	1326.24	0.451363	0.0768581	5.87268	4.288e-09	4.03114e-08
PEX2	ENSG00000164751.15	5039.08	0.439563	0.0443558	9.90995	3.76824e-23	1.03495e-21		RPS10	ENSG00000124614.16	88107.1	0.451329	0.047456	9.51048	1.89789e-21	5.67931e-20
PITHD1	ENSG00000057757.10	6187.47	0.439348	0.0460354	9.5437	1.3783e-21	3.42758e-20		B4GALT6	ENSG00000118276.12	2051.56	0.451062	0.0660231	6.83188	8.38085e-12	1.07674e-10
OCRL	ENSG00000122126.17	6041.38	0.439118	0.0417502	10.5177	7.15636e-26	2.28766e-24		PLEKHM2	ENSG00000116786.13	4992.31	0.450378	0.0653046	6.89657	5.32724e-12	6.99746e-11
SIK1	ENSG00000142178.9	1395.52	0.439009	0.0804941	5.45393	4.92689e-08	3.57978e-07		SPATA31H1	ENSG00000221843.4	515.404	0.450236	0.129671	3.47213	0.00051634	0.00200921
ZNF773	ENSG00000152439.13	1517.6	0.438882	0.0904983	4.84962	1.23701e-06	7.42203e-06		ZFPM2	ENSG00000169946.14	1669.97	0.449144	0.0684873	6.55807	5.45075e-11	6.41595e-10
CHST15	ENSG00000182022.18	612.498	0.43865	0.117526	3.73237	0.000189688	0.000789595		C1orf167	ENSG00000215910.7	1395.92	0.449069	0.0884512	5.07703	3.8338e-07	2.71286e-06
LRRC8D	ENSG00000171492.14	11984.6	0.43837	0.0409879	10.6951	1.07299e-26	3.53413e-25		KPNA6	ENSG00000025800.14	12910.3	0.449051	0.0450368	9.97077	2.04645e-23	7.01282e-22
RCC2	ENSG00000179051.14	30877.8	0.438043	0.0431248	10.1576	3.06643e-24	8.99107e-23		NNT	ENSG00000112992.18	266.287	0.448191	0.190939	2.3473	0.0189101	0.0473505
FHOD3	ENSG00000134775.15	680.79	0.437824	0.101072	4.33182	1.4788e-05	7.46192e-05		NHSL2	ENSG00000204131.9	391.106	0.447987	0.145661	3.07555	0.00210111	0.00700522
FAM8A1	ENSG00000137414.6	6868.76	0.437555	0.0413966	10.5698	4.11174e-26	1.32661e-24		ZSWIM5	ENSG00000162415.7	1171.71	0.447984	0.0893973	5.01115	5.41054e-07	3.72773e-06
GGT1	ENSG00000100031.19	1892.71	0.437476	0.079792	5.48271	4.18866e-08	3.06262e-07		STXBP6	ENSG00000168952.15	268.537	0.447969	0.156543	2.86163	0.00421463	0.0128541
CCDC9B	ENSG00000188549.12	683.165	0.436832	0.104909	4.16391	3.1285e-05	0.000150329		FAM171A2	ENSG00000161682.15	872.651	0.447892	0.102415	4.3733	1.22383e-05	6.62469e-05
TP53TG5	ENSG00000124251.11	477.884	0.436761	0.131203	3.32888	0.000871946	0.00313944		RBMS2	ENSG00000076067.13	1632.73	0.447503	0.0867045	5.16125	2.45309e-07	1.78414e-06
LHX4	ENSG00000121454.6	248.393	0.436466	0.165635	2.63511	0.0084111	0.0235636		UBTD2	ENSG00000168246.6	2996.93	0.447475	0.0561411	7.97054	1.57979e-15	2.88418e-14
APBB1	ENSG00000166313.19	947.047	0.43644	0.0880779	4.95516	7.22697e-07	4.49143e-06		CFAP53	ENSG00000172361.6	127.522	0.447412	0.223239	2.00418	0.0450506	0.0981356
RNF180	ENSG00000164197.12	475.281	0.436031	0.132868	3.28168	0.0010319	0.00365993		CAPS2	ENSG00000180881.19	573.094	0.447366	0.129694	3.4494	0.000561841	0.00215957
RSRP1	ENSG00000117616.18	510.794	0.434634	0.137494	3.1611	0.00157174	0.00533481		BMT2	ENSG00000164603.12	1139.59	0.447289	0.0840829	5.31962	1.03985e-07	8.02283e-07
COX1	ENSG00000198804.2	377656	0.434622	0.130182	3.33856	0.000842128	0.00304471		PCDHB2	ENSG00000112852.7	1288.31	0.446991	0.0809633	5.52091	3.37251e-08	2.80993e-07
MAN2A1	ENSG00000112893.10	2096.59	0.434255	0.0723566	6.00159	1.95396e-09	1.68489e-08		MTHFR	ENSG00000177000.13	3085.14	0.446304	0.0680123	6.5621	5.30537e-11	6.26218e-10
PLA2G4B	ENSG00000243708.11	347.934	0.433866	0.179159	2.42167	0.0154492	0.0399415		CRYAB	ENSG00000109846.9	244.237	0.445914	0.171512	2.5999	0.00932498	0.025655
NRTN	ENSG00000171119.3	314.371	0.43358	0.195497	2.21784	0.0265659	0.0635956		NECTIN2	ENSG00000130202.10	5627.11	0.445813	0.0540207	8.25263	1.54941e-16	3.15016e-15
ASAP1	ENSG00000153317.15	3459.68	0.433499	0.0614948	7.04936	1.79747e-12	2.11816e-11		USP11	ENSG00000102226.10	2553.46	0.445339	0.0593844	7.49926	6.41788e-14	1.01098e-12
RAB3B	ENSG00000169213.7	7006.06	0.433196	0.045645	9.49054	2.29841e-21	5.62705e-20		INKA2	ENSG00000197852.12	7286.97	0.445083	0.047572	9.356	8.28153e-21	2.38174e-19
MFSD2A	ENSG00000168389.18	654.481	0.432964	0.102504	4.22387	2.4014e-05	0.00011722		ITGB4	ENSG00000132470.14	403.115	0.445051	0.151284	2.94183	0.00326284	0.0102853
SOBP	ENSG00000112320.12	1071.53	0.432312	0.083459	5.17993	2.21973e-07	1.48535e-06		NEU1	ENSG00000204386.12	3361.51	0.444532	0.0535976	8.29388	1.0961e-16	2.26923e-15
SHANK1	ENSG00000161681.16	151.231	0.431801	0.211336	2.0432	0.0410327	0.0918672		PWP2	ENSG00000241945.8	4634.65	0.443592	0.0532658	8.3279	8.22921e-17	1.72895e-15
RAB15	ENSG00000139998.16	3083.55	0.431599	0.0542143	7.96099	1.7067e-15	2.703e-14		EXOC2	ENSG00000112685.14	2016.16	0.442684	0.0756967	5.84813	4.97134e-09	4.62495e-08
	ENSG00000249240.2	628.809	0.430665	0.107718	3.99809	6.38552e-05	0.000290842			ENSG00000255054.3	8395.95	0.442637	0.0425516	10.4024	2.41877e-25	9.49464e-24
EIF4A2	ENSG00000156976.17	17384.5	0.430173	0.0419227	10.2611	1.05518e-24	3.16335e-23		ODF2L	ENSG00000122417.15	2305.93	0.442066	0.0628049	7.03872	1.94017e-12	2.68324e-11
ENDOD1	ENSG00000149218.5	40567.2	0.430141	0.0404809	10.6258	2.26138e-26	7.37838e-25		CDKN2A	ENSG00000147889.18	3264.78	0.441823	0.0612448	7.21406	5.43076e-13	7.82923e-12
FLNA	ENSG00000196924.19	40181.6	0.430109	0.0334399	12.8622	7.3498e-38	3.9993e-36		DNAJC16	ENSG00000116138.13	2835.69	0.441643	0.0626458	7.04984	1.79118e-12	2.48732e-11
UIMC1	ENSG00000087206.17	3450.46	0.43003	0.0560218	7.67612	1.63977e-14	2.38784e-13		KCTD17	ENSG00000100379.17	1406.76	0.441543	0.0760632	5.80495	6.43869e-09	5.91239e-08
SYDE2	ENSG00000097096.9	709.163	0.429877	0.131728	3.26336	0.00110098	0.00387328		TNRC6C	ENSG00000078687.17	2983.53	0.441117	0.0621054	7.10272	1.22329e-12	1.71694e-11
PLEKHO2	ENSG00000241839.10	564.902	0.429175	0.11795	3.63862	0.000274107	0.00110138		SMAGP	ENSG00000170545.17	912.78	0.440192	0.0925045	4.75859	1.94946e-06	1.22134e-05
TMEM269	ENSG00000274386.5	979.38	0.428973	0.0937989	4.57332	4.80056e-06	2.62419e-05		ADPRM	ENSG00000170222.12	490.222	0.440056	0.163939	2.68426	0.007269	0.0206617
ACVR2B	ENSG00000114739.14	845.682	0.428002	0.0944711	4.5305	5.88435e-06	3.15931e-05		ZNF223	ENSG00000178386.13	269.152	0.439972	0.180093	2.44303	0.0145644	0.0378114
TTC39A	ENSG00000085831.16	2029.07	0.427941	0.0707072	6.05229	1.42798e-09	1.24871e-08		RASSF4	ENSG00000107551.21	375.727	0.439824	0.15663	2.80805	0.00498425	0.0148367
CDK3	ENSG00000250506.8	557.28	0.427816	0.118978	3.59575	0.000323464	0.00128014		FA2H	ENSG00000103089.9	191.297	0.439097	0.223949	1.9607	0.0499141	0.106622
DNAJC16	ENSG00000116138.13	2912.45	0.427786	0.05942	7.19937	6.04923e-13	7.53787e-12		GPC4	ENSG00000076716.9	1255.11	0.438721	0.0838823	5.23019	1.69335e-07	1.26625e-06
MIER1	ENSG00000198160.15	3656.11	0.427134	0.0509284	8.38696	4.98885e-17	8.87259e-16		SLC23A2	ENSG00000089057.15	2512.74	0.43801	0.0595508	7.35522	1.90613e-13	2.8646e-12
ENO1	ENSG00000074800.16	188938	0.426911	0.0377334	11.3139	1.12027e-29	4.35027e-28		ADH5	ENSG00000197894.12	9578.72	0.437975	0.0471084	9.29717	1.44235e-20	4.09275e-19
TMEM50A	ENSG00000183726.11	4137.37	0.426889	0.061595	6.93059	4.191e-12	4.76095e-11		ELF4	ENSG00000102034.17	747.743	0.437764	0.107744	4.06299	4.84484e-05	0.000233544
BBS12	ENSG00000181004.10	229.6	0.426744	0.173684	2.45701	0.01401	0.0367905		EIF4A2	ENSG00000156976.17	16880.2	0.437197	0.0503885	8.67653	4.08025e-18	9.53947e-17
NDUFS5	ENSG00000168653.11	31204.2	0.42672	0.0446323	9.56081	1.16843e-21	2.93086e-20		GPBP1L1	ENSG00000159592.11	10785.1	0.436903	0.0409072	10.6803	1.2581e-26	5.3194e-25
FGFR3	ENSG00000068078.20	479.125	0.426024	0.160512	2.65417	0.00795049	0.0224179		POLE4	ENSG00000115350.12	6804.58	0.436787	0.0520477	8.39206	4.77692e-17	1.0213e-15
FBXO42	ENSG00000037637.11	3418.95	0.42528	0.0505237	8.41744	3.848e-17	6.87177e-16		COL6A2	ENSG00000142173.16	4428.51	0.436371	0.0700484	6.22956	4.67744e-10	4.95652e-09
SV2C	ENSG00000122012.14	2998.48	0.425142	0.0752696	5.64825	1.62085e-08	1.24877e-07		EYA3	ENSG00000158161.16	4362.86	0.43511	0.0493317	8.82008	1.14373e-18	2.78111e-17
ST6GALNAC1	ENSG00000070526.15	2815.01	0.424846	0.0762098	5.5747	2.47962e-08	1.87462e-07		CAPZB	ENSG00000077549.19	19404.9	0.435088	0.04686	9.28485	1.61928e-20	4.5795e-19
UPP1	ENSG00000183696.14	179.064	0.424772	0.205524	2.06678	0.038755	0.0875581		AGRN	ENSG00000188157.15	15496.9	0.434763	0.0634473	6.85234	7.26497e-12	9.41897e-11
NRAS	ENSG00000213281.5	11819.9	0.424481	0.0367275	11.5576	6.75864e-31	2.79992e-29		PBXIP1	ENSG00000163346.17	1273.99	0.434645	0.0784483	5.54052	3.01571e-08	2.53627e-07
YARS1	ENSG00000134684.12	28493.1	0.424186	0.0357193	11.8755	1.58642e-32	7.06081e-31		AURKA	ENSG00000087586.18	7960.85	0.434285	0.0465516	9.3291	1.06774e-20	3.03993e-19
RPL38	ENSG00000172809.13	40149.1	0.42392	0.11484	3.69138	0.000223038	0.000913735		EPB41L4A	ENSG00000129595.14	1123.06	0.434276	0.0865245	5.01911	5.19104e-07	3.58959e-06
TMEM164	ENSG00000157600.12	8486.72	0.423723	0.0450114	9.41368	4.79046e-21	1.15011e-19		RPS10-NUDT3	ENSG00000270800.3	96400.5	0.433799	0.0451325	9.61167	7.13808e-22	2.20192e-20
TNFSF4	ENSG00000117586.11	295.694	0.423207	0.167178	2.53147	0.0113584	0.0306958		C6orf52	ENSG00000137434.12	632.253	0.433049	0.114687	3.77594	0.000159408	0.000694022
VPS36	ENSG00000136100.14	1541.18	0.423044	0.0749831	5.64185	1.68231e-08	1.29382e-07		CELSR2	ENSG00000143126.8	7766.57	0.432962	0.0673974	6.42401	1.32727e-10	1.50097e-09
PTPN21	ENSG00000070778.13	1863.29	0.422758	0.0757301	5.58243	2.37186e-08	1.79707e-07		RSL24D1	ENSG00000137876.11	19331	0.432859	0.0590214	7.33392	2.2351e-13	3.32953e-12
BMPR1A	ENSG00000107779.14	3612.75	0.422736	0.0570018	7.41619	1.2054e-13	1.60578e-12		ZNF627	ENSG00000198551.10	2792.57	0.432304	0.063052	6.85631	7.0661e-12	9.18215e-11
PABPC4	ENSG00000090621.15	34433.3	0.422727	0.0326956	12.9292	3.08201e-38	1.70919e-36		SIK1	ENSG00000142178.9	1348.08	0.432087	0.0823451	5.24727	1.5437e-07	1.16356e-06
PLPP3	ENSG00000162407.9	1145.56	0.422302	0.0964214	4.37975	1.18813e-05	6.07114e-05		FAM184B	ENSG00000047662.5	989.653	0.431893	0.0914806	4.72115	2.34518e-06	1.44844e-05
TTTY15	ENSG00000114374.13	12464.5	0.421392	0.03892	10.8271	2.56027e-27	8.80022e-26		DNMT3B	ENSG00000088305.18	1309.28	0.431691	0.0803705	5.37126	7.81877e-08	6.16971e-07
PTMS	ENSG00000159335.18	52466	0.421084	0.0428672	9.823	8.9636e-23	2.3937e-21		TNIK	ENSG00000154310.17	472.468	0.43169	0.126875	3.40249	0.000667757	0.00252612
PLS1	ENSG00000120756.13	1332.51	0.42059	0.0772742	5.44282	5.24432e-08	3.79454e-07		RABGAP1	ENSG00000011454.18	7078.54	0.430593	0.0439176	9.80457	1.07609e-22	3.55843e-21
PPP2R2C	ENSG00000074211.14	3854.3	0.419397	0.0536685	7.81458	5.51444e-15	8.39843e-14		CORO2A	ENSG00000106789.13	4324.7	0.430566	0.0516756	8.33209	7.94297e-17	1.67087e-15
TPMT	ENSG00000137364.5	5881.01	0.418562	0.0499167	8.38522	5.06308e-17	8.99538e-16		CALHM2	ENSG00000138172.11	183.141	0.428095	0.207446	2.06365	0.0390512	0.0870381
IRF2	ENSG00000168310.11	1300.62	0.418503	0.0778659	5.37466	7.67261e-08	5.42932e-07		NBPF1	ENSG00000219481.10	6967	0.426773	0.0499946	8.53638	1.38491e-17	3.11366e-16
GLS2	ENSG00000135423.13	1129.38	0.418476	0.0808662	5.17492	2.28009e-07	1.52047e-06		PABPC1	ENSG00000070756.17	219449	0.42675	0.0361133	11.817	3.18944e-32	1.81916e-30
POMT1	ENSG00000130714.19	2974.63	0.41813	0.0622428	6.71773	1.84583e-11	1.95843e-10		IP6K2	ENSG00000068745.15	8095.8	0.426663	0.0436177	9.78189	1.34676e-22	4.41908e-21
PTPRG	ENSG00000144724.20	3022.31	0.417742	0.0542937	7.69412	1.42476e-14	2.087e-13		DYRK3	ENSG00000143479.18	771.081	0.426499	0.0980667	4.34907	1.36715e-05	7.32812e-05
CCNG1	ENSG00000113328.19	18461.1	0.417307	0.0411779	10.1342	3.89409e-24	1.13222e-22		RGPD2	ENSG00000185304.15	258.644	0.425723	0.164587	2.58661	0.00969247	0.0265372
ZFYVE28	ENSG00000159733.14	314.791	0.41677	0.161446	2.58147	0.00983794	0.0270201		GPR27	ENSG00000170837.3	996.89	0.425409	0.0930562	4.57153	4.84174e-06	2.83288e-05
LHX2	ENSG00000106689.11	1058.92	0.416616	0.0906784	4.59443	4.33939e-06	2.39654e-05		USP2	ENSG00000036672.16	858.137	0.425156	0.101518	4.188	2.81425e-05	0.000142236
RSBN1	ENSG00000081019.13	2921.42	0.416451	0.0562381	7.40514	1.31014e-13	1.73731e-12		TMEM38A	ENSG00000072954.7	862.574	0.424339	0.0913965	4.64283	3.43666e-06	2.05969e-05
NR3C2	ENSG00000151623.15	1798.53	0.41599	0.0705658	5.89506	3.7454e-09	3.11214e-08		DLGAP4	ENSG00000080845.19	4400.96	0.424134	0.0660259	6.42375	1.32961e-10	1.50262e-09
PYGL	ENSG00000100504.17	918.02	0.415781	0.0875814	4.74737	2.06082e-06	1.19718e-05		CFAP57	ENSG00000243710.8	394.876	0.424131	0.150863	2.81136	0.00493332	0.0147108
SSR2	ENSG00000163479.14	22075.2	0.414637	0.0445192	9.31367	1.23487e-20	2.88104e-19		SMIM15	ENSG00000188725.8	9755.52	0.423555	0.0422709	10.02	1.24481e-23	4.37151e-22
LUZP1	ENSG00000169641.13	2944.38	0.414454	0.0530681	7.80986	5.7252e-15	8.69449e-14		RRAGC	ENSG00000116954.8	3300.19	0.423396	0.0588598	7.19329	6.32481e-13	9.05669e-12
CD83	ENSG00000112149.10	560.6	0.414313	0.110475	3.75028	0.000176635	0.000738802		PPM1A	ENSG00000100614.18	9102.98	0.423171	0.0456822	9.26336	1.98094e-20	5.55612e-19
ING4	ENSG00000111653.20	1335.04	0.414226	0.0793669	5.21913	1.79761e-07	1.21887e-06		MERTK	ENSG00000153208.17	425.632	0.422762	0.143064	2.95506	0.00312609	0.0099131
	ENSG00000284686.1	748.203	0.41382	0.113316	3.65191	0.000260299	0.0010515		USP15	ENSG00000135655.16	8278.17	0.422577	0.0501537	8.42564	3.58795e-17	7.78855e-16
KAT6B	ENSG00000156650.14	4197.37	0.413615	0.0534971	7.73153	1.0626e-14	1.57109e-13		PHC2	ENSG00000134686.19	9761.24	0.422268	0.0528571	7.98885	1.362e-15	2.51356e-14
TTLL6	ENSG00000170703.16	187.985	0.412687	0.185575	2.22383	0.0261601	0.06278		MAPK1IP1L	ENSG00000168175.15	11059.1	0.422218	0.0412928	10.225	1.53273e-24	5.71313e-23
	ENSG00000284989.1	10319	0.412576	0.036651	11.2569	2.142e-29	8.1716e-28		S100A13	ENSG00000189171.15	1471.87	0.421561	0.0887999	4.74731	2.06141e-06	1.28579e-05
ZNF697	ENSG00000143067.5	1209.28	0.412556	0.0816745	5.05122	4.38997e-07	2.82017e-06		NR2C1	ENSG00000120798.17	1079.53	0.421281	0.0922867	4.56491	4.99701e-06	2.9097e-05
GULP1	ENSG00000144366.16	33837.3	0.412392	0.0336613	12.2512	1.65503e-34	8.02459e-33		TOX2	ENSG00000124191.18	247.21	0.420558	0.17304	2.4304	0.015082	0.0388998
MANEA	ENSG00000172469.17	11005.9	0.412374	0.0477306	8.63962	5.63984e-18	1.07225e-16		HGD	ENSG00000113924.12	2588.98	0.420453	0.0802109	5.24185	1.58977e-07	1.19669e-06
STEAP1B	ENSG00000105889.16	17500.2	0.411882	0.0425971	9.66926	4.07331e-22	1.04592e-20		MASP2	ENSG00000009724.17	303.4	0.420294	0.157709	2.66499	0.0076991	0.0217378
C22orf23	ENSG00000128346.11	821.371	0.411582	0.0966437	4.25876	2.05565e-05	0.000101311		LOC102724428	ENSG00000275993.3	1540.08	0.420039	0.0840108	4.99982	5.73835e-07	3.94239e-06
B4GALT6	ENSG00000118276.12	2085.64	0.41136	0.0701712	5.86224	4.56659e-09	3.75494e-08		SLC25A35	ENSG00000125434.11	1147.13	0.419838	0.0951916	4.41046	1.03152e-05	5.67036e-05
HEXA	ENSG00000213614.11	4439.5	0.411291	0.0487149	8.44282	3.09779e-17	5.57794e-16		PADI2	ENSG00000117115.13	455.545	0.419448	0.138197	3.03514	0.00240421	0.0078965
ALX3	ENSG00000156150.9	521.601	0.411105	0.125904	3.26521	0.00109383	0.00385046		PDIK1L	ENSG00000175087.10	1361.15	0.419357	0.0761976	5.50355	3.72215e-08	3.08311e-07
CDKN2A	ENSG00000147889.18	3331.2	0.410989	0.0575477	7.14171	9.21749e-13	1.12674e-11		RABGGTB	ENSG00000137955.16	7626.92	0.419066	0.0581172	7.21071	5.56596e-13	8.00378e-12
SLC27A2	ENSG00000140284.11	2762.2	0.410938	0.056567	7.26461	3.74102e-13	4.75378e-12		CDC42EP3	ENSG00000163171.8	3842.59	0.419047	0.0612827	6.83792	8.03492e-12	1.03462e-10
NKX3-1	ENSG00000167034.10	70151.4	0.410572	0.0393924	10.4226	1.95501e-25	6.08156e-24		FAM222A	ENSG00000139438.6	1459.98	0.419011	0.0945697	4.43071	9.39228e-06	5.19325e-05
PDIK1L	ENSG00000175087.10	1400.84	0.410558	0.0791668	5.18599	2.14874e-07	1.44007e-06		SOCS2	ENSG00000120833.14	953.689	0.418875	0.0989701	4.23234	2.31272e-05	0.000118903
ZNF772	ENSG00000197128.12	4497.77	0.410546	0.0514117	7.98546	1.39994e-15	2.23552e-14		GRN	ENSG00000030582.18	6542.41	0.418164	0.0612078	6.83188	8.38104e-12	1.07674e-10
PKN3	ENSG00000160447.7	807.527	0.410355	0.0959782	4.2755	1.90706e-05	9.44985e-05		CHORDC1	ENSG00000110172.12	16264.9	0.417785	0.0416176	10.0387	1.03063e-23	3.6495e-22
SAMD11	ENSG00000187634.13	8761.83	0.410256	0.0602016	6.8147	9.446e-12	1.03122e-10		SLC25A6	ENSG00000169100.14	83018.4	0.417167	0.0416056	10.0267	1.16349e-23	4.10287e-22
	ENSG00000268107.6	3032.98	0.409728	0.0584387	7.01125	2.36202e-12	2.74615e-11		CCNG1	ENSG00000113328.19	17870.7	0.416648	0.0427362	9.74931	1.85733e-22	6.0593e-21
MECOM	ENSG00000085276.19	11814.4	0.409607	0.0554508	7.38685	1.50351e-13	1.97862e-12		NASP	ENSG00000132780.17	23415	0.416478	0.0494497	8.42224	3.69339e-17	7.98684e-16
POLE4	ENSG00000115350.12	6950.41	0.409534	0.0463872	8.8286	1.05991e-18	2.14178e-17		RSRP1	ENSG00000117616.18	490.706	0.416316	0.133715	3.11345	0.00184912	0.00624841
INKA2	ENSG00000197852.12	7420.14	0.409384	0.0470003	8.71025	3.03216e-18	5.90047e-17		PKP1	ENSG00000081277.13	329.883	0.416072	0.1495	2.78309	0.00538446	0.0158529
PGAM4	ENSG00000226784.3	460.512	0.409146	0.13288	3.07906	0.00207652	0.006845		PTP4A3	ENSG00000184489.13	1036.99	0.415954	0.10349	4.01925	5.83832e-05	0.000276264
SMOC1	ENSG00000198732.11	3840.8	0.409107	0.0560904	7.29371	3.0154e-13	3.85998e-12		ARHGAP33	ENSG00000004777.18	966.596	0.415754	0.0964668	4.30981	1.63393e-05	8.63017e-05
GTF2B	ENSG00000137947.12	2540.04	0.408536	0.0654516	6.24181	4.32543e-10	3.98941e-09		SLC43A1	ENSG00000149150.9	5827.04	0.415665	0.0527259	7.8835	3.18325e-15	5.67741e-14
FUT3	ENSG00000171124.13	203.612	0.408152	0.193578	2.10846	0.0349916	0.0804909		XAGE1A	ENSG00000204379.11	5143.78	0.41565	0.0559762	7.42548	1.12373e-13	1.73008e-12
PNRC2	ENSG00000189266.13	10414.5	0.407562	0.0367124	11.1015	1.23368e-28	4.57568e-27		MAGOH	ENSG00000162385.11	5191.81	0.415579	0.0507414	8.19014	2.60926e-16	5.17846e-15
ZNF555	ENSG00000186300.12	210.146	0.407547	0.18676	2.18219	0.0290954	0.0687781		TEN1	ENSG00000257949.7	2039.32	0.415577	0.0659297	6.30334	2.91307e-10	3.16583e-09
DHRS7	ENSG00000100612.14	28206.4	0.40753	0.0354871	11.4839	1.58951e-30	6.38676e-29		BLNK	ENSG00000095585.17	353.534	0.415451	0.159332	2.60745	0.009122	0.0251822
FTH1	ENSG00000167996.16	244665	0.407149	0.0435598	9.34688	9.02685e-21	2.13472e-19		ZNF671	ENSG00000083814.13	499.576	0.415055	0.124795	3.3259	0.000881332	0.00323682
ZNF501	ENSG00000186446.12	361.466	0.406993	0.15666	2.59794	0.00937837	0.0259343		ERO1B	ENSG00000086619.14	539.011	0.414921	0.118258	3.50862	0.000450446	0.00177515
LAMB2	ENSG00000172037.14	10263	0.406666	0.0478715	8.49496	1.98005e-17	3.63317e-16		XAGE1B	ENSG00000204382.11	5159.92	0.414914	0.0551875	7.51826	5.55106e-14	8.78505e-13
CTSD	ENSG00000117984.15	21902.1	0.406373	0.035201	11.5444	7.88231e-31	3.24991e-29		HMGCL	ENSG00000117305.15	2721.26	0.414523	0.0673748	6.15249	7.62765e-10	7.88129e-09
	ENSG00000250644.3	21941.6	0.406129	0.0350783	11.5778	5.34108e-31	2.22862e-29		SPTB	ENSG00000070182.21	262.029	0.414241	0.162838	2.54389	0.0109626	0.0294588
SH3GLB1	ENSG00000097033.14	2948.07	0.40564	0.055347	7.32904	2.31801e-13	2.9893e-12		ZNF304	ENSG00000131845.15	1873.44	0.41405	0.0752182	5.50466	3.69879e-08	3.06825e-07
SHMT2	ENSG00000182199.11	45501.9	0.405166	0.0342209	11.8397	2.43253e-32	1.07714e-30		PSPC1	ENSG00000121390.19	7143.5	0.413753	0.0492927	8.39379	4.70729e-17	1.00768e-15
SLC43A1	ENSG00000149150.9	5993.22	0.405079	0.0494046	8.19922	2.41961e-16	4.10553e-15		RPL12	ENSG00000197958.13	104974	0.413642	0.0531961	7.7758	7.49735e-15	1.2885e-13
LAMTOR3	ENSG00000109270.13	3918.95	0.404529	0.0559757	7.22686	4.94307e-13	6.20852e-12		CACUL1	ENSG00000151893.15	3870.18	0.413354	0.0506771	8.15663	3.44496e-16	6.72262e-15
P3H2	ENSG00000090530.10	193.335	0.404317	0.202416	1.99746	0.0457754	0.100782		SPAG17	ENSG00000155761.14	5290.09	0.413089	0.0542145	7.61954	2.54588e-14	4.189e-13
SLC29A2	ENSG00000174669.12	3861.2	0.404103	0.0600687	6.72735	1.72781e-11	1.83996e-10		NDUFS5	ENSG00000168653.11	30050.3	0.412965	0.0547019	7.54937	4.37376e-14	7.00668e-13
ZNF264	ENSG00000083844.10	3710.59	0.404057	0.0589737	6.85147	7.3094e-12	8.07617e-11		DPP4	ENSG00000197635.11	625.18	0.412853	0.107517	3.83989	0.000123091	0.000547118
GOLT1A	ENSG00000174567.8	555.759	0.40405	0.123751	3.26502	0.00109457	0.0038523		GALNT2	ENSG00000143641.10	18081.9	0.412573	0.0393334	10.4891	9.69302e-26	3.87652e-24
CHRNB1	ENSG00000170175.11	161.857	0.403625	0.200072	2.0174	0.0436538	0.0968486		FOXO6	ENSG00000204060.7	469.294	0.41246	0.125309	3.29155	0.000996365	0.00361092
ASPM	ENSG00000066279.19	3701.04	0.40353	0.0521587	7.73659	1.02121e-14	1.51376e-13		CABP4	ENSG00000175544.14	221.46	0.412288	0.180677	2.28191	0.0224949	0.0548009
DSEL	ENSG00000171451.15	28237.7	0.403342	0.0359382	11.2232	3.13696e-29	1.19411e-27		E2F5	ENSG00000133740.11	5485.7	0.411739	0.056046	7.34645	2.03533e-13	3.04807e-12
LRFN4	ENSG00000173621.9	4575.56	0.403158	0.0472015	8.54122	1.32809e-17	2.4682e-16		OPTN	ENSG00000123240.17	359.286	0.411622	0.136297	3.02003	0.00252746	0.0082392
RABGGTB	ENSG00000137955.16	7824.69	0.402495	0.0490775	8.20122	2.37967e-16	4.04171e-15		TYW1B	ENSG00000277149.5	322.491	0.411234	0.152398	2.69843	0.00696677	0.0199239
DFFB	ENSG00000169598.17	1682.38	0.402388	0.0790646	5.08936	3.59274e-07	2.33393e-06		HYI	ENSG00000178922.18	497.607	0.410794	0.134375	3.05708	0.00223507	0.00738663
PHF13	ENSG00000116273.6	3342.34	0.40235	0.0573767	7.01243	2.34218e-12	2.72673e-11		SYF2	ENSG00000117614.10	2594.92	0.410294	0.0655085	6.26322	3.77108e-10	4.04143e-09
ZNF233	ENSG00000159915.13	193.517	0.402153	0.19619	2.04981	0.0403831	0.09067		FUT3	ENSG00000171124.13	197.573	0.40997	0.196143	2.09016	0.0366034	0.0824256
HNF1B	ENSG00000275410.6	1108.27	0.401823	0.0979171	4.10371	4.06577e-05	0.000191776		SRRM1	ENSG00000133226.17	16042.8	0.408913	0.0356982	11.4547	2.22726e-30	1.15066e-28
RPS4X	ENSG00000198034.11	117169	0.401589	0.0420841	9.54255	1.39366e-21	3.46082e-20		MARCKS	ENSG00000277443.3	17617.1	0.408665	0.0458562	8.91187	5.01781e-19	1.2509e-17
SFTPA2	ENSG00000185303.17	675.418	0.401409	0.11499	3.4908	0.000481571	0.00183676		ACACB	ENSG00000076555.15	1009.87	0.40795	0.0899628	4.53465	5.76989e-06	3.31993e-05
	ENSG00000260729.1	4481.61	0.401207	0.0484271	8.28476	1.18347e-16	2.06252e-15		TARBP1	ENSG00000059588.10	2839.68	0.407884	0.0598431	6.81589	9.36798e-12	1.1981e-10
H2BC6	ENSG00000274290.3	655.283	0.401013	0.116011	3.4567	0.000546839	0.00205544		RPS4Y1	ENSG00000129824.16	20126.3	0.407779	0.0456873	8.92544	4.4394e-19	1.11293e-17
SLC27A3	ENSG00000143554.14	415.376	0.400891	0.149984	2.67289	0.00752006	0.0213604		SEMA3C	ENSG00000075223.14	12974.3	0.40771	0.0420368	9.69888	3.04828e-22	9.75737e-21
RPL32	ENSG00000144713.13	129677	0.400882	0.0481323	8.32875	8.16988e-17	1.43972e-15		DYRK2	ENSG00000127334.11	1955.5	0.407042	0.0654175	6.22222	4.90155e-10	5.18752e-09
AIF1L	ENSG00000126878.13	16432.5	0.400537	0.0401683	9.97149	2.03161e-23	5.64235e-22		PGPEP1	ENSG00000130517.14	2277.5	0.406908	0.0719433	5.65595	1.54984e-08	1.35438e-07
CAPZB	ENSG00000077549.19	19766.1	0.400484	0.0370104	10.8209	2.74198e-27	9.40617e-26		VAT1	ENSG00000108828.16	9993.03	0.40642	0.0431056	9.42849	4.16043e-21	1.22344e-19
EPHX1	ENSG00000143819.13	38135.8	0.400353	0.0353956	11.3108	1.16046e-29	4.49626e-28		GAA	ENSG00000171298.13	7158.14	0.406262	0.0509416	7.97506	1.52303e-15	2.78954e-14
CAND2	ENSG00000144712.12	129809	0.400262	0.0480863	8.32383	8.51659e-17	1.49778e-15		SPDYE2B	ENSG00000173678.14	410.372	0.405931	0.132694	3.05914	0.00221976	0.00734317
ACACB	ENSG00000076555.15	1040.01	0.399927	0.0849516	4.7077	2.50527e-06	1.43e-05		EPOP	ENSG00000273604.2	4378.16	0.404712	0.0525691	7.69866	1.37496e-14	2.31617e-13
SYF2	ENSG00000117614.10	2667.75	0.399376	0.0583215	6.84783	7.49772e-12	8.27371e-11		SRCIN1	ENSG00000277363.5	911.647	0.404269	0.103073	3.92217	8.77546e-05	0.000400851
ACOT9	ENSG00000123130.17	2952.1	0.399094	0.0534876	7.46144	8.55838e-14	1.15555e-12		SMURF2	ENSG00000108854.16	2829.47	0.403768	0.0583327	6.92182	4.45893e-12	5.89334e-11
SVBP	ENSG00000177868.12	993.703	0.396403	0.0970403	4.08493	4.40896e-05	0.000206616		IL1RAP	ENSG00000196083.10	1101.11	0.403622	0.0833516	4.8424	1.28278e-06	8.30288e-06
SRC	ENSG00000197122.12	6692.82	0.396323	0.0504227	7.86001	3.84104e-15	5.93173e-14		ANKMY2	ENSG00000106524.9	914.263	0.403611	0.0926478	4.3564	1.32221e-05	7.11638e-05
SOCS2	ENSG00000120833.14	976.14	0.39591	0.09787	4.04526	5.22642e-05	0.000242114		RILPL2	ENSG00000150977.11	1681.95	0.403553	0.0749476	5.38447	7.26593e-08	5.75217e-07
TP53INP2	ENSG00000078804.13	3214.28	0.395848	0.0579886	6.8263	8.71314e-12	9.54212e-11		ZNF385B	ENSG00000144331.20	7155.15	0.402713	0.0511787	7.86876	3.58183e-15	6.34831e-14
SLC38A1	ENSG00000111371.16	26693.3	0.395584	0.0323591	12.2248	2.29162e-34	1.09581e-32		ACVR2B	ENSG00000114739.14	810.669	0.402323	0.0981356	4.09966	4.13752e-05	0.000202725
MMP24	ENSG00000125966.10	1765.4	0.395483	0.0715037	5.53093	3.18529e-08	2.36586e-07		EVL	ENSG00000196405.13	2901.18	0.402198	0.0705066	5.7044	1.16751e-08	1.03733e-07
TP73	ENSG00000078900.15	968.523	0.394951	0.113391	3.48308	0.000495687	0.00188439		KPNA2	ENSG00000182481.10	38014.3	0.401637	0.0343468	11.6936	1.37471e-31	7.4891e-30
HOMER2	ENSG00000103942.13	11461.5	0.394455	0.041819	9.43244	4.00668e-21	9.65944e-20		DDC	ENSG00000132437.18	9396.31	0.401185	0.063012	6.3668	1.93019e-10	2.13729e-09
MTFR1L	ENSG00000117640.18	3811.17	0.393948	0.0557398	7.06762	1.57611e-12	1.87385e-11		ZBTB39	ENSG00000166860.3	1481.13	0.400984	0.0851669	4.70822	2.49891e-06	1.5378e-05
HS2ST1	ENSG00000153936.17	3627.26	0.3931	0.0573591	6.85332	7.21556e-12	7.99642e-11		ZSWIM6	ENSG00000130449.6	1171.87	0.40097	0.0911045	4.40121	1.07651e-05	5.89477e-05
CEP112	ENSG00000154240.17	548.442	0.392787	0.115247	3.4082	0.000653921	0.00241506		SPAG6	ENSG00000077327.16	178.359	0.400642	0.203334	1.97036	0.0487971	0.104551
GJC1	ENSG00000182963.11	1154.05	0.392527	0.0966883	4.05972	4.91324e-05	0.000228521		RSKR	ENSG00000167524.16	541.136	0.400512	0.115831	3.45774	0.000544729	0.00210283
DNMT3A	ENSG00000119772.18	2897.39	0.392347	0.0589244	6.65848	2.76673e-11	2.8983e-10		ADAMTSL4-AS1	ENSG00000143384.14	23192.3	0.400244	0.0354644	11.2858	1.54212e-29	7.5537e-28
PABPC1	ENSG00000070756.17	223564	0.392262	0.0277647	14.1281	2.55045e-45	1.79962e-43		TMOD1	ENSG00000136842.14	1174.5	0.400098	0.085455	4.68197	2.84131e-06	1.73034e-05
MXD4	ENSG00000123933.17	13671.4	0.392228	0.0518161	7.56962	3.74318e-14	5.24408e-13		STMN1	ENSG00000117632.23	28587.9	0.400036	0.041451	9.6508	4.87732e-22	1.51554e-20
RNF227	ENSG00000179859.10	1061.61	0.391981	0.0868556	4.51303	6.3909e-06	3.41228e-05		EMC1	ENSG00000127463.15	8096.38	0.39984	0.0429773	9.30352	1.35874e-20	3.86195e-19
C1orf116	ENSG00000182795.13	23843.9	0.391844	0.0451854	8.67192	4.24892e-18	8.19476e-17		RNF125	ENSG00000101695.9	562.127	0.399715	0.128676	3.10637	0.00189401	0.00638358
OPTN	ENSG00000123240.17	368.146	0.391822	0.138917	2.82055	0.0047941	0.0143748		LGI2	ENSG00000153012.12	751.928	0.399688	0.105953	3.77232	0.000161735	0.000701814
GYS1	ENSG00000104812.15	8377.99	0.391775	0.0462186	8.47656	2.3195e-17	4.21591e-16		SPDYE6	ENSG00000260097.3	311.78	0.39932	0.14556	2.74333	0.00608189	0.0176557
ATOH8	ENSG00000168874.13	355.542	0.391728	0.181762	2.15517	0.0311485	0.0728647		AUNIP	ENSG00000127423.11	3181.57	0.399229	0.0568773	7.01914	2.23245e-12	3.06749e-11
DNAJB4	ENSG00000162616.9	2916.97	0.391369	0.0559588	6.99388	2.67391e-12	3.09838e-11		KLHL35	ENSG00000149243.16	1075.72	0.399109	0.0890499	4.48186	7.39953e-06	4.17701e-05
HERC6	ENSG00000138642.15	1234.92	0.390903	0.085362	4.57936	4.66404e-06	2.55962e-05		ZNF385A	ENSG00000161642.18	2568.18	0.39842	0.0665341	5.98821	2.12167e-09	2.07372e-08
MYH14	ENSG00000105357.19	8585.2	0.390871	0.0447222	8.73996	2.33186e-18	4.5633e-17		TJP3	ENSG00000105289.15	1111.33	0.398001	0.0921525	4.31894	1.56782e-05	8.30941e-05
ROMO1	ENSG00000125995.16	8848.98	0.390661	0.0507814	7.693	1.43724e-14	2.10351e-13		PLXNB3	ENSG00000198753.12	2322.45	0.397747	0.0851786	4.66957	3.01837e-06	1.82964e-05
RTN4RL2	ENSG00000186907.8	2185.13	0.39051	0.0629317	6.2053	5.45944e-10	4.96295e-09		SLC30A10	ENSG00000196660.11	303.454	0.397729	0.152394	2.60987	0.00905754	0.0250408
SAMD1	ENSG00000141858.12	8941.16	0.390355	0.0389802	10.0142	1.32057e-23	3.72118e-22		IFTAP	ENSG00000166352.18	935.134	0.397336	0.0983562	4.03976	5.3506e-05	0.000255389
	ENSG00000288636.1	1094.24	0.390317	0.0827055	4.71936	2.36586e-06	1.36027e-05		SRSF8	ENSG00000263465.5	17754.6	0.396288	0.0375562	10.5519	4.97975e-26	2.02007e-24
MARCKS	ENSG00000277443.3	18064	0.39031	0.0353997	11.0258	2.86969e-28	1.04867e-26		CEL	ENSG00000170835.17	519.667	0.395982	0.121173	3.2679	0.00108348	0.00389755
CD274	ENSG00000120217.14	247.762	0.390248	0.162143	2.40682	0.0160919	0.0413874		ARHGEF10L	ENSG00000074964.17	1187.93	0.395827	0.0918567	4.30918	1.63863e-05	8.64423e-05
ETHE1	ENSG00000105755.8	1379.18	0.389954	0.0806458	4.83538	1.32888e-06	7.91857e-06		NECAP2	ENSG00000157191.20	2089.99	0.395449	0.0680212	5.81362	6.11362e-09	5.61997e-08
DYRK3	ENSG00000143479.18	785.282	0.389927	0.098124	3.97381	7.07313e-05	0.000319353		STK40	ENSG00000196182.11	7390.53	0.395134	0.0492007	8.03105	9.66422e-16	1.80919e-14
GIPC2	ENSG00000137960.6	3008.62	0.389887	0.0563454	6.9196	4.52929e-12	5.13517e-11		RNF130	ENSG00000113269.14	8356.48	0.394886	0.0479468	8.23592	1.78188e-16	3.59699e-15
TTC21B	ENSG00000123607.16	6329.04	0.389796	0.0490884	7.94068	2.01076e-15	3.1701e-14		MOV10	ENSG00000155363.18	5319.85	0.394628	0.047574	8.29504	1.0855e-16	2.25278e-15
HLA-C	ENSG00000204525.17	11538.5	0.389266	0.0407615	9.54984	1.29894e-21	3.23485e-20		ACTR3C	ENSG00000106526.11	1445.02	0.3945	0.0792427	4.97838	6.41193e-07	4.37685e-06
RPL13A	ENSG00000142541.18	404877	0.388817	0.0471149	8.25253	1.55076e-16	2.67576e-15		THSD1	ENSG00000136114.17	767.561	0.394466	0.0979043	4.0291	5.5992e-05	0.00026606
PPP2R2A	ENSG00000221914.11	17135.7	0.388682	0.0329872	11.7828	4.78641e-32	2.09804e-30		NHSL3	ENSG00000162522.11	31270.2	0.394299	0.0474663	8.30694	9.82019e-17	2.04802e-15
MSX2	ENSG00000120149.9	579.102	0.388329	0.110766	3.50586	0.000455132	0.00174243		KIF13B	ENSG00000197892.13	1505.13	0.394123	0.0722859	5.45228	4.97273e-08	4.03444e-07
NUDT14	ENSG00000183828.15	2883.23	0.387883	0.0663562	5.84547	5.05127e-09	4.13195e-08		YPEL2	ENSG00000175155.11	677.963	0.394087	0.114162	3.45199	0.000556477	0.00214186
HECTD2	ENSG00000165338.17	1047.51	0.387563	0.0864014	4.48561	7.27067e-06	3.84652e-05		RPS3	ENSG00000149273.15	122666	0.393837	0.0456126	8.6344	5.90379e-18	1.35971e-16
MAN1C1	ENSG00000117643.15	447.882	0.387249	0.139185	2.78227	0.00539801	0.0159841		DLG2	ENSG00000150672.18	656.785	0.39374	0.108476	3.62973	0.000283717	0.00116313
YBX1	ENSG00000065978.19	179626	0.386544	0.0383194	10.0874	6.27965e-24	1.81368e-22		FGD4	ENSG00000139132.16	1242.07	0.393138	0.0854567	4.60044	4.21609e-06	2.48996e-05
CEP295NL	ENSG00000178404.10	567.757	0.385985	0.115525	3.34113	0.000834369	0.00301792		PIK3R3	ENSG00000117461.15	14074.4	0.392643	0.0368107	10.6665	1.45965e-26	6.0808e-25
SMYD2	ENSG00000143499.14	414.326	0.385419	0.140391	2.74533	0.00604498	0.0176358		PIAS1	ENSG00000033800.14	5588.99	0.39213	0.0499486	7.85067	4.13832e-15	7.31175e-14
CITED4	ENSG00000179862.7	933.854	0.384733	0.0952909	4.03746	5.40327e-05	0.000249522		PLOD1	ENSG00000083444.17	17371.7	0.392108	0.0482124	8.13292	4.19072e-16	8.12197e-15
CYP4F11	ENSG00000171903.17	777.624	0.383933	0.105563	3.63699	0.000275843	0.00110784		NME9	ENSG00000181322.15	928.76	0.39189	0.104977	3.73309	0.000189146	0.000806551
PCNX4	ENSG00000126773.13	36150.4	0.382979	0.0316375	12.1052	9.90759e-34	4.62301e-32		RAB25	ENSG00000132698.15	8549.77	0.391881	0.0475433	8.24262	1.68475e-16	3.41308e-15
PIN4	ENSG00000102309.15	123020	0.382959	0.0413859	9.25338	2.17498e-20	5.02039e-19		SH3GLB1	ENSG00000097033.14	2839.18	0.391671	0.0579406	6.75987	1.38113e-11	1.73375e-10
ACTR3C	ENSG00000106526.11	1485.32	0.382471	0.078384	4.87946	1.06379e-06	6.43166e-06		BRD3	ENSG00000169925.17	12261.1	0.391645	0.0405626	9.65532	4.66706e-22	1.45286e-20
ATP6V0E1	ENSG00000113732.9	10302.7	0.382278	0.0557842	6.85281	7.24153e-12	8.01137e-11		OGA	ENSG00000198408.14	13352.3	0.391596	0.0404244	9.68712	3.42037e-22	1.09073e-20
KIF1B	ENSG00000054523.19	17414.9	0.382203	0.0338632	11.2867	1.52712e-29	5.87755e-28		MACO1	ENSG00000204178.11	4025.51	0.391151	0.0588234	6.64958	2.93939e-11	3.55593e-10
CCDC167	ENSG00000198937.9	4060.45	0.382081	0.0600141	6.36651	1.93374e-10	1.83922e-09		ZNF462	ENSG00000148143.13	2654.33	0.391098	0.0672056	5.81942	5.90529e-09	5.43728e-08
IFI35	ENSG00000068079.8	519.986	0.382062	0.115728	3.30137	0.000962154	0.00343008		DCAF5	ENSG00000139990.18	4677.79	0.390875	0.0486617	8.0325	9.5507e-16	1.79176e-14
NAP1L1	ENSG00000187109.15	68585.6	0.381947	0.0355928	10.731	7.27977e-27	2.42538e-25		MEAF6	ENSG00000163875.16	8965.31	0.390402	0.0454594	8.58792	8.85566e-18	2.01499e-16
PPARD	ENSG00000112033.14	4440.31	0.381942	0.0642518	5.94446	2.77361e-09	2.32919e-08		LOC102724159	ENSG00000275464.5	4316.27	0.390215	0.0531386	7.34335	2.08313e-13	3.11406e-12
AGRN	ENSG00000188157.15	15674.8	0.381923	0.0356499	10.7132	8.82917e-27	2.92475e-25		UBXN11	ENSG00000158062.20	1894.31	0.390061	0.0683901	5.70347	1.17396e-08	1.04197e-07
PRAF2	ENSG00000243279.4	2087.28	0.38164	0.0648451	5.88541	3.97067e-09	3.28831e-08		KIF18A	ENSG00000121621.7	1521.7	0.390024	0.0873597	4.46458	8.02278e-06	4.50192e-05
CMPK1	ENSG00000162368.14	16064.9	0.381513	0.0355117	10.7433	6.37303e-27	2.14386e-25		NEURL1B	ENSG00000214357.9	2760.28	0.389776	0.0626912	6.21739	5.05482e-10	5.34309e-09
TVP23C	ENSG00000175106.17	966.074	0.381445	0.100331	3.80188	0.000143604	0.00061095		RAB39B	ENSG00000155961.5	770.999	0.389445	0.110093	3.53741	0.000404077	0.00160732
ARHGAP5	ENSG00000100852.13	9360	0.380802	0.0476438	7.99268	1.32035e-15	2.11427e-14		RNF11	ENSG00000123091.5	16970	0.389342	0.0378187	10.295	7.42571e-25	2.86201e-23
CERS4	ENSG00000090661.12	5055.4	0.380679	0.059617	6.3854	1.70948e-10	1.64031e-09		FOXO4	ENSG00000184481.17	835.298	0.389028	0.0988633	3.935	8.31951e-05	0.000381338
GALNT2	ENSG00000143641.10	18438.4	0.380444	0.0355455	10.703	9.85179e-27	3.25728e-25		ZNF362	ENSG00000160094.15	3819.11	0.388699	0.0558597	6.95848	3.43955e-12	4.60693e-11
MTHFD2L	ENSG00000163738.19	2884.61	0.380398	0.0673885	5.64486	1.6532e-08	1.272e-07		WDR3	ENSG00000065183.16	15442.2	0.388128	0.0401945	9.65625	4.62491e-22	1.44238e-20
CHD5	ENSG00000116254.18	438.076	0.380192	0.122093	3.11396	0.00184595	0.0061643		RWDD3	ENSG00000122481.17	1131.3	0.387879	0.0797591	4.86314	1.15538e-06	7.52989e-06
CBARP	ENSG00000099625.13	553.668	0.38005	0.117099	3.24555	0.00117222	0.00410811		CTTNBP2NL	ENSG00000143079.15	2960.82	0.387708	0.0626115	6.19228	5.93006e-10	6.21796e-09
RPS24	ENSG00000138326.21	168547	0.378042	0.0480103	7.87418	3.42978e-15	5.31081e-14		PEBP4	ENSG00000134020.8	383.674	0.387599	0.156799	2.47194	0.0134382	0.0352102
SH3RF1	ENSG00000154447.15	9779.86	0.377982	0.0395713	9.55193	1.27296e-21	3.17473e-20		ZNF442	ENSG00000198342.10	490.362	0.38742	0.136266	2.84311	0.00446752	0.0135115
GAB1	ENSG00000109458.8	606.992	0.377419	0.116294	3.24539	0.00117291	0.00410968		MPC2	ENSG00000143158.11	55214.1	0.387164	0.0478487	8.09142	5.89741e-16	1.13264e-14
SLC35D2	ENSG00000285269.2	944.668	0.37731	0.0878286	4.29598	1.73927e-05	8.69283e-05		HMGB3	ENSG00000029993.15	13997.5	0.386845	0.040557	9.53829	1.45207e-21	4.3916e-20
SZRD1	ENSG00000055070.17	25798.5	0.377218	0.0371968	10.1412	3.62776e-24	1.05833e-22		WASF1	ENSG00000112290.13	1498.08	0.386774	0.0770798	5.01785	5.22543e-07	3.60896e-06
SPATA21	ENSG00000187144.11	25138.1	0.377141	0.0446849	8.44001	3.17302e-17	5.70158e-16		MRTO4	ENSG00000053372.5	6854.76	0.386707	0.0456271	8.47538	2.34309e-17	5.14542e-16
MTHFR	ENSG00000177000.13	3099.44	0.377043	0.0661284	5.70168	1.18633e-08	9.33471e-08		LRIG2	ENSG00000198799.12	1823.71	0.386685	0.0742102	5.21068	1.88155e-07	1.39775e-06
DNAJC1	ENSG00000136770.11	7090.62	0.376677	0.0489022	7.70267	1.33251e-14	1.95683e-13			ENSG00000271741.1	3055.12	0.385761	0.0575018	6.70867	1.964e-11	2.41725e-10
PLCD3	ENSG00000161714.12	1231.33	0.376587	0.0775892	4.8536	1.21239e-06	7.27686e-06		RAB4A	ENSG00000168118.12	13278.8	0.385683	0.0479648	8.04097	8.91282e-16	1.68511e-14
LRP10	ENSG00000197324.9	6385.2	0.376468	0.0567686	6.63163	3.31992e-11	3.44043e-10		KIF20A	ENSG00000112984.12	8525.04	0.385513	0.0430447	8.95612	3.36307e-19	8.48102e-18
IQCB1	ENSG00000173226.17	3192.27	0.376112	0.0530745	7.08649	1.37556e-12	1.64442e-11		PRAC1	ENSG00000159182.5	10358.7	0.385394	0.0504805	7.63452	2.26661e-14	3.76227e-13
	ENSG00000267561.2	3202.95	0.375862	0.0665319	5.64936	1.61051e-08	1.24135e-07		MRGBP	ENSG00000101189.7	2502.47	0.384845	0.0614791	6.25977	3.85549e-10	4.1215e-09
	ENSG00000254706.3	252.017	0.375569	0.187296	2.00522	0.0449399	0.0991947		ZBTB37	ENSG00000185278.15	2973.25	0.384744	0.0709192	5.42511	5.79204e-08	4.64813e-07
RAP1A	ENSG00000116473.14	6044.61	0.375511	0.0479409	7.83277	4.77218e-15	7.33708e-14		TEN1-CDK3	ENSG00000261408.7	2509.9	0.383801	0.0626402	6.12708	8.95073e-10	9.17032e-09
SIM2	ENSG00000159263.16	2665.02	0.375373	0.0671511	5.58997	2.27108e-08	1.72297e-07		PABPC4	ENSG00000090621.15	32832	0.383684	0.0407471	9.41622	4.67613e-21	1.36564e-19
EMCN	ENSG00000164035.10	496.793	0.375349	0.14263	2.63163	0.00849773	0.0237679		PNRC1	ENSG00000146278.11	1493.38	0.383462	0.086855	4.41496	1.01026e-05	5.55711e-05
	ENSG00000173366.11	3268.71	0.374781	0.0566722	6.61315	3.76238e-11	3.87811e-10		ZNF135	ENSG00000176293.20	1159.73	0.383429	0.09671	3.96473	7.34789e-05	0.000340305
MTA1	ENSG00000182979.18	10350.5	0.374247	0.0465332	8.04258	8.79676e-16	1.42705e-14		KIF27	ENSG00000165115.15	733.25	0.383231	0.110475	3.46893	0.000522538	0.00202915
ADAMTS7	ENSG00000136378.15	193.801	0.373797	0.184597	2.02494	0.0428737	0.0953893		UBE4B	ENSG00000130939.20	10705.9	0.382938	0.0449649	8.51639	1.64609e-17	3.66212e-16
TMEM52	ENSG00000178821.13	3032.41	0.373503	0.0607622	6.14697	7.89774e-10	7.07432e-09		ALDH2	ENSG00000111275.13	2914.26	0.382935	0.0621055	6.16589	7.00892e-10	7.27293e-09
ARMH3	ENSG00000120029.13	2958.66	0.372791	0.0555686	6.70866	1.96424e-11	2.07898e-10		RAP1A	ENSG00000116473.14	5869.65	0.382868	0.0507119	7.54987	4.35691e-14	6.98627e-13
USP48	ENSG00000090686.16	4539.22	0.372233	0.0473036	7.86902	3.57425e-15	5.52958e-14		MTF1	ENSG00000188786.10	4110.66	0.382586	0.0537846	7.11329	1.13305e-12	1.59689e-11
PLEKHB1	ENSG00000021300.14	11054.8	0.372102	0.0523415	7.10912	1.16783e-12	1.41165e-11		AP1S2	ENSG00000182287.15	1111.42	0.38249	0.0923034	4.14384	3.41538e-05	0.00016989
H2AC11	ENSG00000196787.3	929.041	0.372072	0.0926691	4.01506	5.94304e-05	0.000272476		STEAP1B	ENSG00000105889.16	16749.3	0.382294	0.0389341	9.81899	9.32688e-23	3.09023e-21
MASP2	ENSG00000009724.17	307.737	0.371755	0.165691	2.24367	0.0248538	0.06001		USP48	ENSG00000090686.16	4412.3	0.382073	0.0482724	7.91493	2.47387e-15	4.46848e-14
ATP6V1D	ENSG00000100554.12	19504.5	0.371711	0.0399551	9.30322	1.36261e-20	3.17478e-19		DCAF6	ENSG00000143164.15	49903.4	0.381367	0.0422248	9.03183	1.68822e-19	4.40102e-18
FRAS1	ENSG00000138759.20	1139.79	0.37156	0.088912	4.17896	2.92842e-05	0.000141277		EIF4G3	ENSG00000075151.23	9625.32	0.381334	0.0436034	8.74552	2.2199e-18	5.32182e-17
TMOD1	ENSG00000136842.14	1199.02	0.371545	0.0949533	3.91292	9.11854e-05	0.000403672		RIOK3	ENSG00000101782.15	4914.97	0.381094	0.0526283	7.24125	4.44582e-13	6.46966e-12
STOX1	ENSG00000165730.16	356.508	0.371183	0.153042	2.42537	0.0152928	0.0396022		SMG5	ENSG00000198952.8	15802.4	0.380965	0.0423718	8.99101	2.44972e-19	6.29922e-18
RGS9BP	ENSG00000186326.4	359.191	0.370878	0.142493	2.60277	0.00924731	0.0256209		ING4	ENSG00000111653.20	1275.95	0.380689	0.081527	4.66948	3.01965e-06	1.82977e-05
GLO1	ENSG00000124767.7	45059.1	0.370698	0.0345152	10.7402	6.59322e-27	2.20936e-25		CDC42BPA	ENSG00000143776.19	15849.2	0.380605	0.0377162	10.0913	6.03801e-24	2.17432e-22
SPATA20	ENSG00000006282.21	16605.1	0.370536	0.0480737	7.70767	1.2814e-14	1.88496e-13		IFNGR1	ENSG00000027697.15	2111.11	0.380593	0.0699086	5.44415	5.20528e-08	4.20904e-07
NKPD1	ENSG00000179846.10	428.599	0.370521	0.152292	2.43297	0.0149757	0.0388968		ZIC2	ENSG00000043355.12	4079.21	0.379898	0.0712712	5.33031	9.80451e-08	7.59213e-07
EMC1	ENSG00000127463.15	8266.43	0.370335	0.0475322	7.79125	6.63521e-15	9.98041e-14		PTPRS	ENSG00000105426.17	16359.2	0.378815	0.0627847	6.03355	1.60392e-09	1.59054e-08
ERF	ENSG00000105722.10	4279.25	0.370264	0.0483797	7.65329	1.959e-14	2.8196e-13		RIMKLA	ENSG00000177181.15	2782.97	0.378596	0.0673401	5.62215	1.88597e-08	1.633e-07
SH3TC1	ENSG00000125089.18	1103.79	0.370132	0.0866637	4.2709	1.94687e-05	9.63058e-05		CHD7	ENSG00000171316.12	1942.57	0.378541	0.0830657	4.55712	5.18587e-06	3.00731e-05
CARS1	ENSG00000110619.18	9073.61	0.370015	0.042081	8.79292	1.45719e-18	2.91404e-17		DNM1	ENSG00000106976.21	211.571	0.37847	0.182295	2.07614	0.0378807	0.0847851
SLC35D2	ENSG00000130958.13	1314.1	0.369469	0.0760112	4.86071	1.16965e-06	7.03491e-06		COCH	ENSG00000100473.18	1108.95	0.37822	0.0904945	4.17948	2.9218e-05	0.000147321
ARHGAP33	ENSG00000004777.18	980.817	0.369415	0.105147	3.51332	0.000442552	0.00170291		C14orf132	ENSG00000227051.7	1790.02	0.376869	0.0711842	5.29428	1.19484e-07	9.15629e-07
UROD	ENSG00000126088.14	6451.88	0.369183	0.046291	7.97526	1.52058e-15	2.41705e-14		TMEM39B	ENSG00000121775.18	1335.46	0.375977	0.0760663	4.94275	7.70277e-07	5.18922e-06
HEG1	ENSG00000173706.14	377.794	0.368769	0.143544	2.56902	0.0101986	0.0278916		MLF1	ENSG00000178053.20	2259.95	0.375652	0.0777631	4.83072	1.36038e-06	8.76512e-06
AKR1A1	ENSG00000117448.14	20513.9	0.368598	0.0405082	9.09933	9.08883e-20	2.01229e-18		GLRX	ENSG00000173221.14	3342.11	0.37557	0.0585808	6.41114	1.44431e-10	1.62576e-09
RPS6KA3	ENSG00000177189.14	7625.36	0.368596	0.0474035	7.77571	7.50248e-15	1.12654e-13		ISYNA1	ENSG00000105655.19	3527.65	0.374434	0.0594991	6.29311	3.11177e-10	3.37098e-09
RPL37	ENSG00000145592.14	145091	0.368533	0.109794	3.3566	0.000789077	0.00286245		MICAL1	ENSG00000135596.18	2925.02	0.373955	0.0722154	5.17833	2.23881e-07	1.63881e-06
CISH	ENSG00000114737.16	294.121	0.36805	0.170149	2.1631	0.0305335	0.0716953		CMPK1	ENSG00000162368.14	15508.9	0.373765	0.0384532	9.72001	2.47765e-22	7.97586e-21
ZNF419	ENSG00000105136.21	1507.96	0.367867	0.0732908	5.01927	5.18673e-07	3.29423e-06		AIF1L	ENSG00000126878.13	15741.6	0.373345	0.0427467	8.73389	2.46051e-18	5.88204e-17
TMCO4	ENSG00000162542.14	4457.54	0.367788	0.0544962	6.74888	1.48993e-11	1.59841e-10		F2R	ENSG00000181104.7	1869.49	0.373177	0.0760809	4.905	9.34252e-07	6.20292e-06
RAB25	ENSG00000132698.15	8746.13	0.367715	0.0452174	8.13216	4.21693e-16	7.03146e-15		BOK	ENSG00000176720.6	2514.53	0.373156	0.0719093	5.18926	2.1113e-07	1.55484e-06
DDX3Y	ENSG00000067048.17	6229.77	0.36728	0.0453679	8.09559	5.69861e-16	9.38487e-15		CEP85	ENSG00000130695.16	1756.34	0.372953	0.0673256	5.53955	3.03258e-08	2.54919e-07
CHPT1	ENSG00000111666.11	24155.7	0.366065	0.0348268	10.511	7.68664e-26	2.45266e-24		ZBTB47	ENSG00000114853.15	1532.92	0.37226	0.088369	4.21256	2.5249e-05	0.000128567
PRAC2	ENSG00000229637.4	3045.55	0.365909	0.0586694	6.2368	4.46617e-10	4.10179e-09		TARS1	ENSG00000113407.14	35624.4	0.371895	0.0410832	9.05224	1.40067e-19	3.70252e-18
FAAP20	ENSG00000162585.17	10774.7	0.365397	0.0381634	9.57455	1.02302e-21	2.57729e-20		CDC20	ENSG00000117399.14	20732.3	0.371856	0.0448947	8.28284	1.20273e-16	2.47191e-15
GDAP2	ENSG00000196505.11	3129.99	0.365007	0.0532906	6.84936	7.41795e-12	8.19089e-11		FAM53C	ENSG00000120709.11	9954.86	0.371189	0.0412992	8.98779	2.52242e-19	6.46661e-18
MAD2L2	ENSG00000116670.15	5532.21	0.364904	0.0524913	6.9517	3.60898e-12	4.11866e-11		SLC22A10	ENSG00000184999.13	222.413	0.370724	0.180691	2.0517	0.0401989	0.0891752
AKIRIN1	ENSG00000174574.16	14218.5	0.36463	0.0372846	9.77963	1.37717e-22	3.63296e-21		ALX3	ENSG00000156150.9	496.708	0.369755	0.121917	3.03284	0.00242265	0.00794784
ZDHHC11B	ENSG00000206077.14	290.066	0.36453	0.185549	1.96461	0.0494599	0.107305		ZNF433	ENSG00000197647.12	837.657	0.369179	0.090819	4.065	4.8032e-05	0.000231734
MTSS1	ENSG00000170873.19	200.949	0.364262	0.184868	1.97039	0.0487937	0.106136		XKR6	ENSG00000171044.11	348.383	0.369094	0.141516	2.60814	0.00910359	0.0251477
RAB36	ENSG00000100228.14	1301.63	0.364239	0.0739454	4.92579	8.40222e-07	5.16817e-06		ST6GALNAC6	ENSG00000160408.16	2254.14	0.369071	0.0738442	4.99797	5.79366e-07	3.97878e-06
ARL4C	ENSG00000188042.8	641.226	0.364231	0.110614	3.29282	0.000991884	0.00353027		MEGF8	ENSG00000105429.13	5588.91	0.368958	0.0597731	6.17264	6.71582e-10	6.99441e-09
NR3C1	ENSG00000113580.15	385.154	0.363811	0.136768	2.66006	0.00781262	0.0220686		PPM1K	ENSG00000163644.15	3403.76	0.36888	0.057271	6.44097	1.18716e-10	1.35242e-09
TVP23C-CDRT4	ENSG00000259024.6	1404.47	0.363518	0.0807739	4.50043	6.78156e-06	3.60644e-05		MECOM	ENSG00000085276.19	11255.3	0.3683	0.0612021	6.01776	1.76849e-09	1.74356e-08
TSKU	ENSG00000182704.8	3784.79	0.362862	0.055292	6.56264	5.28647e-11	5.35996e-10		MFSD2A	ENSG00000168389.18	617.402	0.36776	0.10603	3.46845	0.000523461	0.00203227
GDPD1	ENSG00000153982.11	1053.19	0.362786	0.0845406	4.29126	1.77662e-05	8.84893e-05		TMEM67	ENSG00000164953.17	657.611	0.367705	0.117815	3.12104	0.00180212	0.0061139
FKBP5	ENSG00000096060.15	26529.2	0.362774	0.119426	3.03765	0.00238428	0.00774589		GDF11	ENSG00000135414.10	5323.91	0.367342	0.0465345	7.89396	2.9274e-15	5.2431e-14
STMN3	ENSG00000197457.10	623.416	0.36249	0.119413	3.03561	0.0024005	0.00778559		TSKU	ENSG00000182704.8	3671.64	0.367062	0.054753	6.70397	2.02831e-11	2.49279e-10
KDM5B	ENSG00000117139.18	9713.51	0.361895	0.0376117	9.62188	6.46417e-22	1.63803e-20		RRAGB	ENSG00000083750.13	849.335	0.367042	0.0934837	3.92627	8.62721e-05	0.000394185
GAA	ENSG00000171298.13	7264.85	0.361651	0.0428641	8.43715	3.25165e-17	5.8347e-16		DXO	ENSG00000204348.10	1270.67	0.36652	0.0811012	4.51929	6.20464e-06	3.55564e-05
ARL4A	ENSG00000122644.13	446.126	0.361398	0.126365	2.85996	0.00423701	0.0128892		EIF1AY	ENSG00000198692.10	4390.72	0.366255	0.0589643	6.21147	5.24914e-10	5.53816e-09
RPL6	ENSG00000089009.16	201472	0.360923	0.0432593	8.34324	7.2285e-17	1.27512e-15		HDAC1	ENSG00000116478.12	24878.3	0.36616	0.0366501	9.9907	1.67397e-23	5.7948e-22
PRR7	ENSG00000131188.12	9265.38	0.36089	0.0517586	6.97257	3.11208e-12	3.58219e-11		P3H1	ENSG00000117385.16	2978.45	0.36574	0.0608168	6.01381	1.81215e-09	1.78557e-08
LMX1B	ENSG00000136944.19	1137.51	0.36056	0.0948707	3.80054	0.000144384	0.000613816		PACS1	ENSG00000175115.13	5832.35	0.365529	0.0548967	6.65849	2.76647e-11	3.3611e-10
WDR38	ENSG00000136918.8	5985.96	0.360297	0.0564302	6.38483	1.7159e-10	1.64502e-09		ACTR8	ENSG00000113812.14	3307.17	0.365327	0.0573911	6.36558	1.94559e-10	2.15294e-09
VAMP3	ENSG00000049245.13	8484.05	0.359817	0.0433247	8.30511	9.97235e-17	1.75025e-15		NXPE3	ENSG00000144815.16	4648.8	0.364792	0.0516513	7.06258	1.63433e-12	2.27508e-11
PSME1	ENSG00000092010.15	8842.98	0.35975	0.0415519	8.65784	4.80792e-18	9.23185e-17			ENSG00000283580.3	1936.57	0.364684	0.0705074	5.17228	2.31251e-07	1.68984e-06
PWP2	ENSG00000241945.8	4629.88	0.359477	0.0526505	6.82761	8.63421e-12	9.46763e-11		SPDYE1	ENSG00000136206.4	237.297	0.36461	0.181863	2.00487	0.0449774	0.0979978
CDRT4	ENSG00000239704.11	490.958	0.358966	0.131185	2.73634	0.00621266	0.0180484		KANSL1L	ENSG00000144445.17	2323.56	0.364403	0.0685034	5.31949	1.04058e-07	8.02482e-07
SRSF8	ENSG00000263465.5	18066.6	0.358444	0.0338504	10.5891	3.34929e-26	1.08263e-24		USP43	ENSG00000154914.17	2893.38	0.364322	0.0557536	6.53451	6.38197e-11	7.45016e-10
FLCN	ENSG00000154803.13	2498.12	0.358397	0.06958	5.15087	2.59284e-07	1.71454e-06		PYGL	ENSG00000100504.17	871.056	0.364263	0.118197	3.08182	0.0020574	0.00687162
TSTD1	ENSG00000215845.11	5236.08	0.358282	0.0532285	6.73103	1.68468e-11	1.79513e-10		DIRAS1	ENSG00000176490.5	3041.2	0.364005	0.0621694	5.85505	4.76866e-09	4.44857e-08
ATAD3C	ENSG00000215915.10	306.895	0.358281	0.163294	2.19408	0.0282295	0.0669591		KLF13	ENSG00000169926.11	4995.26	0.363733	0.0509237	7.14271	9.15096e-13	1.29508e-11
RPL35A	ENSG00000182899.17	91550	0.358224	0.0923274	3.87993	0.000104486	0.000457421		BICRA	ENSG00000063169.11	1733.85	0.363451	0.0799773	4.54443	5.50838e-06	3.18131e-05
MARS1	ENSG00000166986.15	21751.8	0.357841	0.0361418	9.90101	4.12103e-23	1.13006e-21		ASS1	ENSG00000130707.18	9302.18	0.363334	0.0488141	7.44321	9.82651e-14	1.52253e-12
ZNF709	ENSG00000242852.7	442.558	0.357344	0.131969	2.70779	0.00677336	0.0194946		IFITM3	ENSG00000142089.17	4587.23	0.363251	0.051093	7.10961	1.16373e-12	1.63877e-11
SCAND3	ENSG00000232040.4	824.575	0.356916	0.104087	3.42902	0.000605754	0.00225492		AGO1	ENSG00000092847.13	11343.9	0.363174	0.0427939	8.48659	2.12791e-17	4.70327e-16
KCNC3	ENSG00000131398.15	494.156	0.356905	0.122649	2.90996	0.00361479	0.0111766		HNF1B	ENSG00000275410.6	1057.18	0.363003	0.105602	3.43746	0.000587203	0.00224942
LOC128125822	ENSG00000285976.2	31101.4	0.356803	0.032748	10.8954	1.21228e-27	4.25105e-26		TMEM50A	ENSG00000183726.11	3905.99	0.362708	0.0638333	5.68211	1.33043e-08	1.17411e-07
ZCCHC17	ENSG00000121766.16	7077.56	0.356716	0.0400562	8.90539	5.31997e-19	1.10995e-17		SLC44A3	ENSG00000143036.17	703.577	0.362543	0.1006	3.60381	0.000313582	0.00127237
NASP	ENSG00000132780.17	23617.2	0.356315	0.0414447	8.59735	8.15775e-18	1.53249e-16		PIGH	ENSG00000100564.9	3882.93	0.362525	0.0527175	6.87675	6.12321e-12	8.0182e-11
ARHGAP9	ENSG00000123329.20	1710.46	0.356158	0.0725615	4.90836	9.18403e-07	5.61721e-06		GAREM1	ENSG00000141441.16	6605.97	0.362498	0.0518342	6.99341	2.68288e-12	3.65392e-11
ATF7IP	ENSG00000171681.13	4807.67	0.355978	0.0470469	7.56645	3.83549e-14	5.36043e-13		AHCYL1	ENSG00000168710.18	13396.9	0.362435	0.0372504	9.72969	2.25273e-22	7.2794e-21
MIB2	ENSG00000197530.13	3583.66	0.355638	0.0612377	5.8075	6.34121e-09	5.1339e-08		LMX1B	ENSG00000136944.19	1101.9	0.362383	0.0926627	3.91078	9.20002e-05	0.000418781
RPL9	ENSG00000163682.17	130661	0.355563	0.0503786	7.05782	1.69141e-12	2.00269e-11		DNMBP	ENSG00000107554.17	1629.23	0.36222	0.0740901	4.88891	1.01397e-06	6.67743e-06
CTTNBP2NL	ENSG00000143079.15	3020.17	0.355521	0.0573179	6.20261	5.55336e-10	5.04159e-09		TFDP2	ENSG00000114126.18	4658.58	0.360954	0.0491602	7.3424	2.09801e-13	3.13356e-12
ANO7	ENSG00000146205.14	455.444	0.355275	0.12073	2.94272	0.00325341	0.0101936		CHST15	ENSG00000182022.18	575.468	0.36093	0.129198	2.79362	0.00521213	0.0154151
CEP85	ENSG00000130695.16	1801.49	0.355079	0.0669498	5.30366	1.13507e-07	7.89996e-07		PARP11	ENSG00000111224.14	1138.42	0.360781	0.0901426	4.00234	6.27191e-05	0.000294974
RPS6	ENSG00000137154.13	261746	0.354886	0.0418959	8.47067	2.43995e-17	4.42556e-16		IFNAR2-IL10RB	ENSG00000249624.10	3464.34	0.360765	0.0661119	5.45688	4.8458e-08	3.93898e-07
HEXIM1	ENSG00000186834.4	8104.96	0.354886	0.0401953	8.82905	1.05566e-18	2.13567e-17		NR2F2	ENSG00000185551.15	8965.55	0.360684	0.0522938	6.89726	5.30136e-12	6.96885e-11
RCC1	ENSG00000180198.17	25115	0.354213	0.0321198	11.0279	2.80417e-28	1.02689e-26		PHF19	ENSG00000119403.15	1189.95	0.360381	0.0875406	4.11673	3.8428e-05	0.000189432
EXOC2	ENSG00000112685.14	2010.15	0.354141	0.0707706	5.00407	5.61336e-07	3.54444e-06		RAB30	ENSG00000137502.10	2055.89	0.360248	0.0777486	4.6335	3.5954e-06	2.14877e-05
FAM89B	ENSG00000176973.8	8545.65	0.353879	0.0419223	8.44132	3.13762e-17	5.64381e-16		B4GALT5	ENSG00000158470.5	9696.49	0.359837	0.0516155	6.97148	3.13613e-12	4.22719e-11
IL10RB	ENSG00000243646.10	1222.49	0.35354	0.0863925	4.09225	4.27199e-05	0.000200685		EVI5	ENSG00000067208.15	2545.86	0.359781	0.0644698	5.58062	2.39665e-08	2.04292e-07
ZNF783	ENSG00000204946.10	2133.14	0.353139	0.0655765	5.38514	7.23882e-08	5.13492e-07		ARMH3	ENSG00000120029.13	2850.6	0.359633	0.0633605	5.67599	1.3789e-08	1.21373e-07
PTP4A1	ENSG00000112245.13	31493.7	0.352869	0.0327408	10.7777	4.38845e-27	1.482e-25		ZNF214	ENSG00000149050.10	413.657	0.359616	0.130663	2.75223	0.00591901	0.0172093
SGPL1	ENSG00000166224.17	8452.48	0.352722	0.0479852	7.35065	1.97252e-13	2.56088e-12		UBE2Q2	ENSG00000140367.12	4189.28	0.359303	0.0502798	7.14607	8.92998e-13	1.26803e-11
LSM6	ENSG00000164167.12	2005.45	0.352633	0.0724487	4.86736	1.13101e-06	6.82377e-06		PCNX4	ENSG00000126773.13	34680.9	0.359205	0.0331108	10.8486	2.02543e-27	8.91873e-26
EVL	ENSG00000196405.13	2938.66	0.352281	0.0625095	5.63564	1.7441e-08	1.34075e-07		GPATCH3	ENSG00000198746.13	1708.3	0.358972	0.072177	4.97349	6.57584e-07	4.48513e-06
NFASC	ENSG00000163531.17	447.262	0.352248	0.123573	2.85053	0.00436461	0.0132264		RBAK	ENSG00000146587.18	2767.97	0.358701	0.0776241	4.621	3.81892e-06	2.27436e-05
NOTCH3	ENSG00000074181.9	3700.27	0.351954	0.0609035	5.77888	7.51979e-09	6.02347e-08		ZNF30	ENSG00000168661.15	1416.57	0.35855	0.0863604	4.15178	3.29893e-05	0.000164772
PLEKHN1	ENSG00000187583.11	1361.79	0.351459	0.0745266	4.71588	2.40667e-06	1.37962e-05		PAFAH2	ENSG00000158006.14	1200.65	0.358479	0.0795105	4.50858	6.52625e-06	3.72113e-05
HSPA4L	ENSG00000164070.12	5022.67	0.351371	0.0520702	6.74802	1.49881e-11	1.60595e-10		MAML2	ENSG00000184384.14	217.42	0.357542	0.179371	1.99331	0.046227	0.100245
MAMDC4	ENSG00000177943.14	915.192	0.351172	0.0938163	3.74318	0.000181704	0.000758176		LRRC8D	ENSG00000171492.14	11239.8	0.357484	0.040198	8.89308	5.94396e-19	1.47488e-17
KPNA6	ENSG00000025800.14	12827.7	0.350956	0.0427494	8.20963	2.21876e-16	3.77951e-15		NRAS	ENSG00000213281.5	11147.1	0.357296	0.0421747	8.47181	2.4161e-17	5.2989e-16
USP11	ENSG00000102226.10	2540.9	0.35078	0.0565333	6.20484	5.47521e-10	4.97324e-09		CYP1A1	ENSG00000140465.14	471.639	0.357191	0.127639	2.79846	0.0051347	0.0152179
EIF5A2	ENSG00000163577.8	860.394	0.350666	0.0973643	3.60159	0.000316273	0.00125368		ENTPD4	ENSG00000197217.13	5095.46	0.35711	0.0485983	7.34821	2.00875e-13	3.01614e-12
ZBTB26	ENSG00000171448.9	1024.55	0.350632	0.102821	3.41011	0.000649378	0.00240032		PIK3C3	ENSG00000078142.13	2986.53	0.357026	0.0577054	6.18705	6.13009e-10	6.41189e-09
ALCAM	ENSG00000170017.12	11842.2	0.350606	0.0428913	8.17428	2.97628e-16	5.01089e-15		IPMK	ENSG00000151151.6	1197.28	0.356755	0.083143	4.29086	1.77982e-05	9.33403e-05
KLHDC8B	ENSG00000185909.15	2020.77	0.350288	0.0690047	5.07629	3.84879e-07	2.49281e-06		FSCN1	ENSG00000075618.18	1462.79	0.356318	0.105798	3.36792	0.000757373	0.00282987
EPHB4	ENSG00000196411.10	10086.3	0.350215	0.0440625	7.94815	1.8931e-15	2.98732e-14		SAMD15	ENSG00000100583.4	1064.22	0.356316	0.0841075	4.23644	2.27092e-05	0.000116966
MAFG	ENSG00000197063.11	4011.48	0.349827	0.0542496	6.44848	1.12981e-10	1.10486e-09		COX3	ENSG00000198938.2	165207	0.356146	0.169896	2.09627	0.0360586	0.0813604
ARRDC3	ENSG00000113369.9	5228.79	0.349663	0.0492947	7.09332	1.30928e-12	1.57168e-11		SACS	ENSG00000151835.17	4164.2	0.355628	0.0852854	4.16985	3.04794e-05	0.000153272
MACO1	ENSG00000204178.11	4090.87	0.349531	0.0648898	5.38653	7.18315e-08	5.0996e-07		ZBTB40	ENSG00000184677.18	2419.9	0.355257	0.0810174	4.38494	1.16018e-05	6.31226e-05
STXBP6	ENSG00000168952.15	266.88	0.349121	0.167543	2.08377	0.0371808	0.0846517		CSDE1	ENSG00000009307.16	104091	0.355011	0.0391674	9.06394	1.25818e-19	3.34146e-18
SPATA7	ENSG00000042317.17	1605.28	0.349008	0.0744588	4.68726	2.76882e-06	1.57474e-05		TAF8	ENSG00000137413.16	1928.53	0.354778	0.0741201	4.78653	1.69692e-06	1.07541e-05
TMEM39B	ENSG00000121775.18	1364.75	0.349004	0.0781647	4.46499	8.00736e-06	4.19661e-05		VPS45	ENSG00000136631.15	3777.05	0.354757	0.0661868	5.35994	8.32518e-08	6.53292e-07
ARRDC2	ENSG00000105643.11	826.325	0.348529	0.0933794	3.7324	0.000189663	0.000789595		CSRNP2	ENSG00000110925.7	2631.63	0.354749	0.0696626	5.09238	3.53589e-07	2.50624e-06
NFKBIL1	ENSG00000204498.11	1974.28	0.348522	0.0636959	5.47166	4.45835e-08	3.25297e-07		CYP3A5	ENSG00000106258.15	265.961	0.354704	0.162974	2.17644	0.029522	0.0687661
DNAJC28	ENSG00000177692.12	268.133	0.348367	0.16349	2.13082	0.0331038	0.0766155		MAMDC4	ENSG00000177943.14	887.173	0.354639	0.0956882	3.70619	0.000210397	0.000886274
LMNA	ENSG00000160789.24	18779	0.348265	0.0448046	7.77296	7.66705e-15	1.14926e-13		CCNB1	ENSG00000134057.15	26317.8	0.354089	0.0395022	8.96379	3.13717e-19	7.92311e-18
GLIPR2	ENSG00000122694.16	1836.5	0.348262	0.0769568	4.52542	6.02748e-06	3.23249e-05		B9D2	ENSG00000123810.9	295.868	0.353946	0.15201	2.32844	0.0198887	0.0493646
RBMXL1	ENSG00000213516.10	3616.57	0.348149	0.0512113	6.79829	1.05869e-11	1.14999e-10		KHDRBS3	ENSG00000131773.14	621.179	0.353805	0.127962	2.76493	0.00569354	0.016642
CSKMT	ENSG00000214756.8	2300.96	0.348135	0.0592357	5.87711	4.17485e-09	3.45081e-08		BAX	ENSG00000087088.20	4457.35	0.353735	0.0544753	6.4935	8.38672e-11	9.69062e-10
IQCG	ENSG00000114473.14	93400.5	0.348046	0.0905637	3.8431	0.000121488	0.000523145		NMNAT1	ENSG00000173614.14	2364.1	0.353701	0.0655242	5.39803	6.73774e-08	5.36149e-07
SMIM15	ENSG00000188725.8	9780.07	0.347958	0.0393732	8.83745	9.79314e-19	1.98818e-17		LSM6	ENSG00000164167.12	1942.62	0.353394	0.0775829	4.55505	5.23723e-06	3.03502e-05
	ENSG00000285708.1	4100.12	0.347952	0.0498536	6.97948	2.96279e-12	3.4217e-11		DHRS7	ENSG00000100612.14	26737	0.353149	0.0353215	9.99814	1.55289e-23	5.38662e-22
ADAMTSL4-AS1	ENSG00000143384.14	23463.2	0.347501	0.0340622	10.202	1.94312e-24	5.74595e-23		NRDC	ENSG00000078618.22	15325.6	0.353091	0.0439657	8.03104	9.66489e-16	1.80919e-14
DLGAP4	ENSG00000080845.19	4409.93	0.346727	0.055033	6.30035	2.96966e-10	2.78484e-09		SOBP	ENSG00000112320.12	1005.16	0.352898	0.0902676	3.90946	9.25019e-05	0.000420755
ZNF304	ENSG00000131845.15	1884.83	0.346493	0.0685167	5.05706	4.25761e-07	2.74225e-06		MAPK8	ENSG00000107643.16	3219.75	0.352791	0.0563891	6.25637	3.94047e-10	4.2044e-09
SERTAD1	ENSG00000197019.5	692.984	0.346235	0.119105	2.90698	0.00364939	0.0112735		GRAMD1A	ENSG00000089351.15	6002.83	0.352659	0.058228	6.05652	1.39095e-09	1.39481e-08
SELENOW	ENSG00000178980.15	4673.56	0.345978	0.0563179	6.14331	8.08215e-10	7.22772e-09		INMT-MINDY4	ENSG00000254959.6	884.308	0.352608	0.0940089	3.7508	0.000176274	0.000757386
TWF2	ENSG00000247596.10	5208.17	0.345459	0.0475957	7.2582	3.92278e-13	4.9702e-12		OSBPL9	ENSG00000117859.19	6835.14	0.352368	0.045895	7.67769	1.61981e-14	2.72054e-13
FNBP1L	ENSG00000137942.18	9750.03	0.345235	0.0367732	9.38823	6.1017e-21	1.45485e-19		CSK	ENSG00000103653.17	9640.14	0.352107	0.0437454	8.049	8.34739e-16	1.58172e-14
ATXN7L3B	ENSG00000253719.4	23179	0.344975	0.0355777	9.69637	3.12418e-22	8.06986e-21		ZZZ3	ENSG00000036549.13	8112.52	0.351928	0.0464124	7.58262	3.38646e-14	5.49758e-13
RAMP1	ENSG00000132329.11	7596.21	0.344923	0.0493478	6.98964	2.75596e-12	3.19132e-11		SFPQ	ENSG00000116560.11	50882.3	0.35185	0.0373639	9.41683	4.64892e-21	1.36003e-19
C1R	ENSG00000159403.18	1034.6	0.344531	0.0880019	3.91504	9.0388e-05	0.00040055		VCPKMT	ENSG00000100483.14	504.53	0.351621	0.132045	2.66289	0.00774727	0.0218593
ZMIZ1	ENSG00000108175.18	11272.2	0.344075	0.0408965	8.41332	3.98553e-17	7.11006e-16		RGPD1	ENSG00000187627.17	279.199	0.351334	0.155212	2.26357	0.0236007	0.0569318
	ENSG00000285629.1	51283	0.343722	0.0454221	7.56729	3.8109e-14	5.33034e-13		CITED4	ENSG00000179862.7	891.885	0.351131	0.106256	3.30458	0.000951191	0.00346345
ATP6V1G2	ENSG00000213760.11	835.167	0.343528	0.0969827	3.54216	0.00039687	0.00154563		MINDY4	ENSG00000106125.14	894.952	0.351015	0.0932028	3.76614	0.000165788	0.000717388
SNX24	ENSG00000064652.11	1188.47	0.343479	0.0790395	4.34566	1.38855e-05	7.02903e-05		SLC25A53	ENSG00000269743.3	767.545	0.350976	0.102853	3.41241	0.000643922	0.00244575
GGT7	ENSG00000131067.17	955.465	0.3434	0.0892399	3.84806	0.000119059	0.000513575		CAMK2B	ENSG00000058404.20	1676.83	0.350337	0.0750517	4.66795	3.04224e-06	1.8428e-05
TTC39C	ENSG00000168234.13	2698.23	0.343353	0.0645782	5.31685	1.05578e-07	7.35991e-07		NAP1L1	ENSG00000187109.15	65593.5	0.350331	0.0379624	9.22838	2.74753e-20	7.64316e-19
BCAS2	ENSG00000116752.6	9394.08	0.343045	0.0453625	7.56231	3.95977e-14	5.52522e-13		ZNF264	ENSG00000083844.10	3517.05	0.349816	0.0640291	5.46339	4.67136e-08	3.80811e-07
GNB1	ENSG00000078369.18	62779.8	0.342887	0.0302411	11.3384	8.46397e-30	3.30895e-28			ENSG00000267022.1	710.199	0.349427	0.117318	2.97846	0.002897	0.00926266
FKRP	ENSG00000181027.11	9757.49	0.342525	0.050117	6.83451	8.22866e-12	9.04579e-11		CCDC32	ENSG00000128891.16	2124.26	0.349227	0.0650523	5.3684	7.94388e-08	6.25903e-07
SIX4	ENSG00000100625.9	2277.12	0.342506	0.0590159	5.80363	6.4895e-09	5.24905e-08		GDPD1	ENSG00000153982.11	1014.56	0.349114	0.0871474	4.00601	6.17528e-05	0.000290752
SLC1A5	ENSG00000105281.12	24127.7	0.342463	0.0422993	8.09619	5.67056e-16	9.34754e-15		CLVS1	ENSG00000177182.11	1966.7	0.34895	0.079453	4.39191	1.12358e-05	6.1328e-05
KDM5D	ENSG00000012817.16	3099.01	0.342232	0.0604851	5.65813	1.5303e-08	1.18479e-07		IVNS1ABP	ENSG00000116679.16	6507.35	0.348519	0.0468339	7.4416	9.94747e-14	1.53986e-12
KCTD17	ENSG00000100379.17	1397.07	0.342027	0.0738978	4.62837	3.68547e-06	2.0603e-05		KANK1	ENSG00000107104.20	1023.38	0.347934	0.0979006	3.55395	0.000379491	0.00151591
RPL22	ENSG00000116251.11	51556.9	0.341835	0.0451453	7.57187	3.67877e-14	5.15801e-13			ENSG00000286088.1	332.238	0.347712	0.147944	2.35029	0.018759	0.0470762
FAM53C	ENSG00000120709.11	10162.4	0.341419	0.0407369	8.38108	5.24422e-17	9.30768e-16		PLS1	ENSG00000120756.13	1254.09	0.34739	0.0819297	4.2401	2.23418e-05	0.000115213
EEF2	ENSG00000167658.16	436266	0.3412	0.0345001	9.88984	4.60776e-23	1.2556e-21		TRIT1	ENSG00000043514.17	2978.43	0.347377	0.0584616	5.94198	2.81608e-09	2.70882e-08
PRKACB	ENSG00000142875.19	85436.2	0.341176	0.0277913	12.2764	1.21334e-34	5.93271e-33		COL1A1	ENSG00000108821.14	1118.7	0.347172	0.0863329	4.02132	5.78737e-05	0.000274234
ZNF433	ENSG00000197647.12	855.443	0.340448	0.0950226	3.58281	0.000339913	0.00133883		DDOST	ENSG00000244038.11	20503.5	0.347118	0.0386856	8.9728	2.89079e-19	7.34451e-18
AOC2	ENSG00000131480.9	534.402	0.340364	0.124675	2.73001	0.00633315	0.0183524		SH3RF1	ENSG00000154447.15	9355.46	0.346964	0.0419325	8.27433	1.29176e-16	2.63896e-15
RIOK3	ENSG00000101782.15	4995.04	0.340227	0.0511341	6.65363	2.85961e-11	2.99379e-10		IRF2	ENSG00000168310.11	1224.44	0.34689	0.0773111	4.48693	7.22553e-06	4.08694e-05
CYB561D1	ENSG00000174151.15	1663.07	0.340218	0.0707007	4.81208	1.49364e-06	8.83274e-06		RHOBTB3	ENSG00000164292.13	3873.34	0.346768	0.0542515	6.39186	1.63881e-10	1.82895e-09
RASSF4	ENSG00000107551.21	373.038	0.339821	0.157034	2.16399	0.0304649	0.0715478		BEND3	ENSG00000178409.14	2086.3	0.34675	0.0708123	4.89675	9.74329e-07	6.43383e-06
	ENSG00000286098.1	2958.4	0.339725	0.0617048	5.50565	3.67809e-08	2.70412e-07		CHIC2	ENSG00000109220.11	1283.45	0.346576	0.0920732	3.76413	0.000167131	0.000722279
NWD1	ENSG00000188039.16	325.948	0.339375	0.147777	2.29654	0.0216451	0.053225		TNFSF4	ENSG00000117586.11	277.878	0.34652	0.168378	2.05799	0.0395915	0.0880576
TMEM67	ENSG00000164953.17	671.675	0.338968	0.111734	3.0337	0.00241577	0.0078233		SIRT1	ENSG00000096717.12	3420.18	0.346429	0.0574805	6.0269	1.67133e-09	1.65449e-08
BAX	ENSG00000087088.20	4577.6	0.338805	0.0542234	6.24831	4.14912e-10	3.83087e-09		SH3D19	ENSG00000109686.19	113234	0.346401	0.0453835	7.63275	2.29799e-14	3.81062e-13
IP6K2	ENSG00000068745.15	8077.25	0.3388	0.043878	7.7214	1.15058e-14	1.69684e-13		ZNF792	ENSG00000180884.10	759.049	0.346322	0.0962136	3.59951	0.000318818	0.00129207
ANKMY2	ENSG00000106524.9	920.109	0.338484	0.0912463	3.70957	0.000207614	0.000857224		PSRC1	ENSG00000134222.16	3086.32	0.346194	0.0586336	5.90437	3.54002e-09	3.3635e-08
COL1A1	ENSG00000108821.14	1151.89	0.33822	0.093871	3.60303	0.000314525	0.00124732		ZNF652	ENSG00000198740.9	6922.04	0.34604	0.0468661	7.38358	1.54088e-13	2.34261e-12
RIMBP3	ENSG00000275793.1	544.804	0.338107	0.112574	3.00342	0.00266961	0.0085465		SLC2A1	ENSG00000117394.24	7529.1	0.345962	0.0553445	6.25106	4.07684e-10	4.34445e-09
RPL27	ENSG00000131469.15	80024.3	0.33809	0.0990322	3.41394	0.000640314	0.00236883		DNAAF11	ENSG00000129295.9	218.401	0.345735	0.170605	2.02653	0.0427107	0.093744
LZTS3	ENSG00000088899.16	568.514	0.337562	0.137048	2.4631	0.0137741	0.0362864		MMP24	ENSG00000125966.10	1676.09	0.34568	0.0753267	4.58908	4.45201e-06	2.61837e-05
	ENSG00000264187.1	2604.66	0.337533	0.0681287	4.95434	7.25759e-07	4.50885e-06		OCRL	ENSG00000122126.17	5638.76	0.345629	0.0449814	7.68382	1.54409e-14	2.5985e-13
MED8	ENSG00000159479.17	3772.83	0.337201	0.0526128	6.40912	1.46362e-10	1.41063e-09		ZNF644	ENSG00000122482.21	6958.57	0.345519	0.0445319	7.75891	8.56643e-15	1.4663e-13
HDAC1	ENSG00000116478.12	25394.2	0.33608	0.0320273	10.4935	9.24971e-26	2.94059e-24		RPS3A	ENSG00000145425.10	166737	0.345299	0.0504084	6.85004	7.383e-12	9.55014e-11
NKIRAS1	ENSG00000197885.11	212703	0.335995	0.03613	9.29962	1.40952e-20	3.2753e-19		OTUD3	ENSG00000169914.6	1493.58	0.344627	0.0750761	4.59037	4.42471e-06	2.60411e-05
RPL15	ENSG00000174748.22	203500	0.335925	0.0370294	9.07186	1.17004e-19	2.57409e-18		PDE4A	ENSG00000065989.16	260.04	0.344424	0.167372	2.05783	0.0396061	0.0880787
FURIN	ENSG00000140564.13	5074.05	0.335641	0.0533209	6.29474	3.0792e-10	2.87823e-09		ALPK3	ENSG00000136383.7	844.361	0.344333	0.0991794	3.47182	0.000516949	0.00201112
FUOM	ENSG00000148803.12	1020.53	0.335344	0.0863974	3.88141	0.000103852	0.000454875		SYTL1	ENSG00000142765.18	1597.98	0.344296	0.0743449	4.63107	3.63781e-06	2.16954e-05
LRP8	ENSG00000157193.18	4317.31	0.335055	0.0524771	6.38479	1.71629e-10	1.64502e-09		GDAP2	ENSG00000196505.11	3007.1	0.344012	0.0644527	5.33743	9.42727e-08	7.33007e-07
SAXO5	ENSG00000198723.11	496.232	0.335014	0.132935	2.52014	0.0117309	0.0315512		CLSTN3	ENSG00000139182.15	3869.31	0.343699	0.0565518	6.07759	1.22002e-09	1.23213e-08
YPEL2	ENSG00000175155.11	684.768	0.33491	0.102368	3.27163	0.00106929	0.00377788		GALNTL6	ENSG00000174473.16	497.141	0.343461	0.138964	2.47158	0.0134516	0.0352321
RPS27L	ENSG00000185088.14	11014.1	0.334645	0.0503354	6.6483	2.96497e-11	3.09663e-10		GID8	ENSG00000101193.8	10801	0.343303	0.0433723	7.91526	2.46727e-15	4.4613e-14
AUNIP	ENSG00000127423.11	3203.54	0.334321	0.0536481	6.23174	4.61284e-10	4.22531e-09		SLC25A29	ENSG00000197119.13	2128.28	0.342463	0.0680562	5.03207	4.85222e-07	3.37313e-06
USP33	ENSG00000077254.14	8541.14	0.3342	0.0382115	8.74606	2.20922e-18	4.33797e-17		PHF8	ENSG00000172943.20	8029.18	0.342443	0.0420689	8.14006	3.95074e-16	7.66561e-15
TAFA2	ENSG00000198673.11	1530.08	0.333825	0.0875771	3.81178	0.000137968	0.000588615		ZMYM1	ENSG00000197056.11	2873.57	0.342411	0.0600553	5.70159	1.18696e-08	1.05132e-07
NFRKB	ENSG00000170322.15	5427.53	0.333615	0.0513453	6.49747	8.16808e-11	8.13901e-10		RCC2	ENSG00000179051.14	28794.5	0.34215	0.0458473	7.46281	8.46962e-14	1.31951e-12
SSBP3	ENSG00000157216.16	11378.3	0.33352	0.0430708	7.74353	9.66955e-15	1.43825e-13		RNF44	ENSG00000146083.12	5770.01	0.342142	0.0494584	6.91777	4.58819e-12	6.05948e-11
C5orf63	ENSG00000164241.14	810.391	0.333331	0.0938734	3.55086	0.000383978	0.00149912		TGIF1	ENSG00000177426.22	3200.13	0.342001	0.0627575	5.44956	5.04958e-08	4.09483e-07
SLC23A2	ENSG00000089057.15	2490.87	0.333327	0.0661122	5.04184	4.61078e-07	2.95394e-06		MTSS2	ENSG00000132613.15	5915.21	0.341795	0.0571752	5.97803	2.25848e-09	2.20238e-08
ID3	ENSG00000117318.9	9860.05	0.333126	0.0646988	5.14888	2.62052e-07	1.73218e-06		ATXN7L3B	ENSG00000253719.4	22413.8	0.341467	0.0380107	8.98343	2.62443e-19	6.71799e-18
JARID2	ENSG00000008083.14	3078.51	0.332796	0.0635308	5.23834	1.62031e-07	1.10556e-06		RALYL	ENSG00000184672.12	2784.93	0.341461	0.057278	5.96147	2.49984e-09	2.42383e-08
KLF13	ENSG00000169926.11	5097.06	0.332304	0.0478279	6.94791	3.70727e-12	4.22527e-11		ARID3B	ENSG00000179361.18	489.794	0.34136	0.119647	2.85306	0.00433001	0.0131611
ZSCAN20	ENSG00000121903.15	1486.53	0.331804	0.0728833	4.55253	5.30034e-06	2.87241e-05		CCDC141	ENSG00000163492.15	904.683	0.341149	0.132843	2.56806	0.010227	0.0278036
GID8	ENSG00000101193.8	11104.2	0.331745	0.0439274	7.55211	4.28253e-14	5.96599e-13		RBBP4	ENSG00000162521.19	31589.6	0.341059	0.0401985	8.48436	2.169e-17	4.78165e-16
CD81	ENSG00000110651.12	37868.3	0.331728	0.0475053	6.98298	2.88985e-12	3.3419e-11		ZNF618	ENSG00000157657.14	3229.53	0.340785	0.0626616	5.43849	5.37338e-08	4.3326e-07
MED20	ENSG00000124641.16	1953.12	0.331593	0.0698566	4.74677	2.0669e-06	1.19991e-05		NEK1	ENSG00000137601.17	3386.56	0.34073	0.0567013	6.0092	1.86439e-09	1.8328e-08
KIF1A	ENSG00000130294.18	16871.3	0.331584	0.0369165	8.98199	2.65906e-19	5.72654e-18		HLA-A	ENSG00000206503.13	3353.46	0.340348	0.0596876	5.70216	1.18302e-08	1.04892e-07
SLC43A2	ENSG00000167703.15	6688.44	0.331505	0.0449296	7.37831	1.60306e-13	2.10324e-12		VIPR1	ENSG00000114812.13	2172.75	0.340003	0.0629997	5.39689	6.78045e-08	5.39294e-07
ST6GALNAC4	ENSG00000136840.19	1626.08	0.331378	0.0683405	4.84893	1.24132e-06	7.44276e-06		C10orf143	ENSG00000237489.5	455.273	0.339887	0.125678	2.70442	0.00684236	0.0196286
FUCA1	ENSG00000179163.12	2359.24	0.331189	0.0666705	4.96756	6.7802e-07	4.22892e-06		MSX1	ENSG00000163132.8	1239.3	0.339711	0.0967308	3.51192	0.000444878	0.00175443
ATG10	ENSG00000152348.16	88033.1	0.331058	0.0505255	6.5523	5.66589e-11	5.72459e-10		FAM53B	ENSG00000189319.14	5245.4	0.339689	0.0523693	6.48641	8.79036e-11	1.01501e-09
PRKCZ	ENSG00000067606.17	6229.17	0.330687	0.0418731	7.89736	2.84871e-15	4.43479e-14		ACSL4	ENSG00000068366.21	229.939	0.339559	0.169996	1.99745	0.0457768	0.0994512
HCN2	ENSG00000099822.3	555.702	0.330323	0.115657	2.85607	0.00428923	0.0130162		P4HA3	ENSG00000149380.12	5185.58	0.339397	0.051817	6.54991	5.75703e-11	6.76681e-10
GNPDA1	ENSG00000113552.16	5022.3	0.330186	0.0477742	6.91138	4.79973e-12	5.42407e-11		SAE1	ENSG00000142230.13	10122.1	0.339066	0.046148	7.34735	2.02173e-13	3.03295e-12
MMP24OS	ENSG00000126005.17	7422.24	0.329959	0.0455616	7.24205	4.4196e-13	5.57525e-12		PTMS	ENSG00000159335.18	49188.8	0.338938	0.0517943	6.54392	5.99268e-11	7.00533e-10
KRBA1	ENSG00000133619.17	834.06	0.329506	0.0965385	3.41321	0.000642036	0.0023747		TOB2	ENSG00000183864.5	6302.87	0.338637	0.0471077	7.18858	6.54691e-13	9.35108e-12
EEF1AKMT1	ENSG00000150456.11	1070.86	0.329215	0.087467	3.76387	0.000167301	0.000702299		KCTD21	ENSG00000188997.8	1886.91	0.338526	0.0776129	4.36172	1.29042e-05	6.9585e-05
	ENSG00000271949.1	3007.45	0.329198	0.0609215	5.40365	6.52994e-08	4.67216e-07		LHFPL3	ENSG00000187416.13	1936.43	0.33799	0.0709044	4.76685	1.8713e-06	1.17584e-05
ZNF805	ENSG00000204524.7	1520.88	0.329184	0.0726395	4.53175	5.84982e-06	3.14272e-05		CBLB	ENSG00000114423.23	1025.41	0.337651	0.0872935	3.86799	0.000109735	0.00049122
PDCD4	ENSG00000150593.18	18825.5	0.328612	0.034643	9.48566	2.40859e-21	5.88022e-20		SMAP2	ENSG00000084070.12	7209.52	0.337567	0.0420152	8.0344	9.40356e-16	1.76806e-14
KDM4B	ENSG00000127663.15	10916.2	0.328598	0.0523036	6.28252	3.33126e-10	3.09716e-09		DAAM1	ENSG00000100592.16	5174.09	0.337562	0.0467564	7.2196	5.21419e-13	7.52979e-12
ARL4D	ENSG00000175906.5	371.102	0.328371	0.156102	2.10356	0.0354164	0.0813065		SRSF4	ENSG00000116350.17	8570.46	0.337534	0.0421312	8.0115	1.13319e-15	2.10502e-14
RACK1	ENSG00000204628.12	128562	0.327828	0.034574	9.48193	2.49625e-21	6.08567e-20		KCNQ4	ENSG00000117013.17	555.751	0.337482	0.119607	2.82159	0.00477859	0.0143147
PHC2	ENSG00000134686.19	9714.93	0.327719	0.049213	6.65919	2.75341e-11	2.8861e-10		CTDSP2	ENSG00000175215.11	7836.83	0.337445	0.0443116	7.61526	2.63168e-14	4.3218e-13
RPL3	ENSG00000100316.16	294969	0.327373	0.0339534	9.64184	5.32258e-22	1.35867e-20		MTOR	ENSG00000198793.13	8188.38	0.33707	0.0664249	5.07445	3.88614e-07	2.74419e-06
CCNDBP1	ENSG00000166946.14	2241.62	0.32714	0.065014	5.03185	4.8578e-07	3.10121e-06		PNPLA7	ENSG00000130653.16	980.942	0.336637	0.114914	2.92946	0.00339549	0.0106501
RHOD	ENSG00000173156.7	5792.39	0.327131	0.0537457	6.08665	1.15301e-09	1.01956e-08		SESN1	ENSG00000080546.13	4324.97	0.33634	0.0556164	6.04749	1.47116e-09	1.46744e-08
TAX1BP3	ENSG00000213977.8	6594.67	0.327128	0.0539589	6.06254	1.33989e-09	1.17583e-08		RSC1A1	ENSG00000215695.1	2704.86	0.335999	0.0582841	5.76484	8.17342e-09	7.39743e-08
ATP6	ENSG00000198899.2	137504	0.326935	0.124412	2.62785	0.00859265	0.0239986		ZNF470	ENSG00000197016.12	1914.56	0.335876	0.0783242	4.28827	1.80069e-05	9.42894e-05
CSDE1	ENSG00000009307.16	106335	0.326826	0.0370485	8.82156	1.12874e-18	2.27557e-17		ZNF595	ENSG00000272602.6	5081.16	0.33572	0.052895	6.34691	2.19686e-10	2.41996e-09
WDR6	ENSG00000178252.18	16485.3	0.32675	0.0342543	9.53894	1.44294e-21	3.57807e-20		UQCRHL	ENSG00000233954.6	373.894	0.335557	0.145745	2.30235	0.0213153	0.0523247
P3H1	ENSG00000117385.16	3028.92	0.325478	0.0581276	5.59937	2.15133e-08	1.63569e-07		HOMER2	ENSG00000103942.13	10842.8	0.334679	0.0421445	7.94121	2.00216e-15	3.63576e-14
RILP	ENSG00000167705.12	962.857	0.3247	0.0920468	3.52755	0.000419427	0.00162546		NFRKB	ENSG00000170322.15	5256.52	0.334488	0.0531236	6.2964	3.0464e-10	3.30438e-09
PLEKHG2	ENSG00000090924.15	765.966	0.324516	0.118183	2.74587	0.00603504	0.017612		DCAF7	ENSG00000136485.15	20133.4	0.334479	0.0355391	9.41156	4.88839e-21	1.42518e-19
CSAG3	ENSG00000268916.6	4036.93	0.324499	0.0588817	5.51104	3.56712e-08	2.63033e-07		KDM5D	ENSG00000012817.16	2990.77	0.334197	0.066146	5.05242	4.36253e-07	3.05773e-06
GATA6	ENSG00000141448.11	961.893	0.324471	0.0985343	3.29297	0.000991336	0.00352904		LRRC4C	ENSG00000148948.8	379.746	0.334098	0.157762	2.11773	0.0341981	0.0777405
EIF3I	ENSG00000084623.12	53745.6	0.324461	0.0399551	8.12065	4.6369e-16	7.70951e-15		HMGN1	ENSG00000205581.11	53657.8	0.334041	0.0334052	9.99969	1.52878e-23	5.31383e-22
RPL7	ENSG00000147604.14	188820	0.324247	0.0453002	7.15775	8.2011e-13	1.00961e-11		GPN2	ENSG00000142751.15	3985.16	0.333975	0.0558443	5.98047	2.22501e-09	2.17223e-08
SMURF2	ENSG00000108854.16	2833.03	0.324237	0.0582958	5.56193	2.66802e-08	2.00483e-07		IKZF5	ENSG00000095574.12	1680.81	0.333864	0.0695183	4.80254	1.56668e-06	9.9771e-06
KIF13A	ENSG00000137177.20	4172.72	0.324113	0.0514633	6.29794	3.01625e-10	2.82395e-09		ABITRAM	ENSG00000119328.12	3605.34	0.333781	0.0588849	5.66837	1.44165e-08	1.267e-07
EIF4G3	ENSG00000075151.23	9722.91	0.324088	0.0371927	8.71377	2.93934e-18	5.72628e-17		ZNF503	ENSG00000165655.17	1698.65	0.333776	0.0827079	4.0356	5.44629e-05	0.000259592
PPM1A	ENSG00000100614.18	9042.61	0.324087	0.0381511	8.49483	1.98218e-17	3.63323e-16		ZNF625	ENSG00000257591.6	1068.79	0.333738	0.0852924	3.91287	9.12073e-05	0.000415505
MRPL37	ENSG00000116221.15	27774	0.324081	0.0347948	9.31406	1.2304e-20	2.87446e-19		SLC38A1	ENSG00000111371.16	25226.1	0.333315	0.0353169	9.43783	3.80568e-21	1.12301e-19
DYNC1H1	ENSG00000197102.14	26927.3	0.323928	0.0401866	8.06058	7.59326e-16	1.23876e-14		PPM1L	ENSG00000163590.14	644.214	0.332924	0.116049	2.86883	0.00412	0.0126244
ZBTB20	ENSG00000181722.17	437.626	0.323739	0.151338	2.13918	0.0324213	0.0753375		SNX21	ENSG00000124104.19	1496.87	0.332921	0.0802078	4.15072	3.31425e-05	0.00016544
ANKDD1A	ENSG00000166839.17	769.896	0.323534	0.112619	2.87282	0.00406824	0.0124325		FAM174B	ENSG00000185442.13	7486.73	0.332875	0.0437171	7.61431	2.65094e-14	4.34923e-13
ZNF471	ENSG00000196263.8	1548.12	0.323165	0.0861103	3.75292	0.000174786	0.000731776		VAMP7	ENSG00000124333.16	7651.9	0.332633	0.053242	6.24757	4.16888e-10	4.43976e-09
LGALS3BP	ENSG00000108679.13	803.752	0.323155	0.107357	3.01009	0.00261173	0.00838128		CYB5R4	ENSG00000065615.14	1376.63	0.332362	0.0834074	3.9848	6.7538e-05	0.000315369
ATP6V0B	ENSG00000117410.14	23582.8	0.322957	0.0429348	7.52202	5.39344e-14	7.4301e-13		FER	ENSG00000151422.13	1373.6	0.332328	0.0789157	4.21118	2.5404e-05	0.000129279
SCP2	ENSG00000116171.19	12662.1	0.32284	0.0398834	8.09459	5.74565e-16	9.45336e-15		ZNF292	ENSG00000188994.13	1593.41	0.332227	0.0871952	3.81015	0.000138883	0.000610444
GLYATL2	ENSG00000156689.7	8444.86	0.322702	0.0484144	6.66542	2.63905e-11	2.76957e-10			ENSG00000286022.1	538.501	0.331625	0.121596	2.72726	0.0063862	0.0184414
RPL24	ENSG00000114391.13	102169	0.322569	0.0486184	6.63471	3.25138e-11	3.38152e-10		KLHL20	ENSG00000076321.11	3597.54	0.33156	0.0638757	5.19071	2.09498e-07	1.54598e-06
NPEPPS	ENSG00000141279.17	16927	0.322429	0.0352114	9.15693	5.33958e-20	1.19593e-18		KAT6B	ENSG00000156650.14	3936.38	0.331306	0.0552734	5.99394	2.04822e-09	2.00424e-08
SNIP1	ENSG00000163877.11	3138.98	0.322239	0.0539402	5.974	2.31502e-09	1.97756e-08		SLC22A1	ENSG00000175003.15	265.669	0.330792	0.158779	2.08335	0.0372197	0.0835476
TMEM44	ENSG00000145014.18	584.385	0.32216	0.130484	2.46896	0.0135506	0.0357791		AKIRIN1	ENSG00000174574.16	13586.3	0.330667	0.0448058	7.38001	1.58282e-13	2.40422e-12
C6orf62	ENSG00000112308.13	16693.1	0.322131	0.035615	9.04479	1.49952e-19	3.28644e-18		SCAND3	ENSG00000232040.4	789.982	0.330604	0.106073	3.11677	0.00182842	0.00619075
SLC25A51	ENSG00000122696.14	3874.54	0.322094	0.0509761	6.31853	2.64058e-10	2.48699e-09		AKAP13	ENSG00000170776.22	4595.38	0.330522	0.0593144	5.57237	2.51297e-08	2.13458e-07
PTPRK	ENSG00000152894.15	1584.93	0.322031	0.0709514	4.53876	5.65865e-06	3.04945e-05		VAMP3	ENSG00000049245.13	8122.39	0.330275	0.0471331	7.00728	2.42998e-12	3.33084e-11
DVL1	ENSG00000107404.20	15211.7	0.322031	0.042571	7.56456	3.89187e-14	5.43484e-13		ZMYM4	ENSG00000146463.12	11342.4	0.330242	0.0381698	8.65191	5.06446e-18	1.16957e-16
PRUNE2	ENSG00000106772.18	34016.1	0.322019	0.0419346	7.67908	1.60231e-14	2.33722e-13		RIMBP3B	ENSG00000274600.1	462.23	0.33001	0.134682	2.4503	0.0142739	0.0371479
DNAH5	ENSG00000039139.11	1380.54	0.321927	0.0891698	3.61027	0.000305878	0.00121581		SEL1L	ENSG00000071537.14	14142.7	0.329932	0.0400231	8.24352	1.67214e-16	3.39563e-15
KLF15	ENSG00000163884.4	2192.3	0.321862	0.0674464	4.77212	1.82296e-06	1.06578e-05		LOC128125822	ENSG00000285976.2	29801.8	0.329888	0.0348803	9.45772	3.14727e-21	9.31955e-20
TIPRL	ENSG00000143155.13	5921.7	0.32155	0.0471582	6.81855	9.19635e-12	1.00523e-10		MUL1	ENSG00000090432.7	3089	0.329841	0.0575251	5.73387	9.81662e-09	8.81422e-08
UBR4	ENSG00000127481.15	7243.83	0.321438	0.0583599	5.50785	3.63233e-08	2.67319e-07		CCSER1	ENSG00000184305.15	418.141	0.329733	0.153876	2.14285	0.0321249	0.0736724
FRMD4B	ENSG00000114541.15	354.278	0.321336	0.137735	2.333	0.0196483	0.0489599		ARL4D	ENSG00000175906.5	359.241	0.329717	0.162145	2.03347	0.0420054	0.0925305
PRAC1	ENSG00000159182.5	10432.9	0.321139	0.04931	6.51266	7.38335e-11	7.37824e-10		AADAT	ENSG00000109576.14	6818.02	0.329661	0.0545995	6.03781	1.56222e-09	1.55009e-08
CCDC71L	ENSG00000253276.4	1296.34	0.320824	0.0891484	3.59876	0.000319735	0.00126653		ZNF280C	ENSG00000056277.16	675.104	0.329566	0.143974	2.28906	0.0220757	0.0539535
RABGAP1	ENSG00000011454.18	7002.93	0.32079	0.0423359	7.57725	3.52946e-14	4.96068e-13		PTP4A1	ENSG00000112245.13	30219.6	0.329508	0.0346439	9.51128	1.88338e-21	5.64581e-20
SLC25A53	ENSG00000269743.3	783.699	0.320639	0.0998924	3.20984	0.00132808	0.00458032		BCAS2	ENSG00000116752.6	9047.26	0.329056	0.0474755	6.93106	4.17689e-12	5.5378e-11
PSAP	ENSG00000197746.14	75584.5	0.320444	0.0374965	8.54597	1.27458e-17	2.37384e-16		LSS	ENSG00000160285.15	6536.56	0.329001	0.0495666	6.63755	3.18931e-11	3.83915e-10
NGEF	ENSG00000066248.15	1605.94	0.32042	0.0709799	4.51424	6.35442e-06	3.39384e-05		DVL1	ENSG00000107404.20	14768.7	0.328966	0.0467172	7.04165	1.89977e-12	2.6295e-11
IFT25	ENSG00000081870.12	4627.08	0.320274	0.0493607	6.48843	8.67335e-11	8.60789e-10		PPP2R2A	ENSG00000221914.11	16210.6	0.328921	0.0390391	8.42542	3.59461e-17	7.79307e-16
TIMP2	ENSG00000035862.12	3883.05	0.319995	0.0502122	6.37286	1.85531e-10	1.76753e-09		PHF13	ENSG00000116273.6	3144.22	0.328781	0.0567962	5.78878	7.0899e-09	6.46844e-08
TMEM217	ENSG00000172738.12	243.217	0.319993	0.162209	1.97272	0.0485277	0.105703		RAMP1	ENSG00000132329.11	7309.62	0.328688	0.0527074	6.23608	4.48664e-10	4.76324e-09
MED13L	ENSG00000123066.9	4246.9	0.319989	0.0495404	6.45916	1.05287e-10	1.03194e-09		FBXW7	ENSG00000109670.16	1465.39	0.32866	0.0791472	4.15252	3.28841e-05	0.000164343
CTSL	ENSG00000135047.16	7392.76	0.319687	0.0438847	7.28472	3.22346e-13	4.11418e-12		TOGARAM1	ENSG00000198718.13	1587.49	0.32859	0.0751067	4.37498	1.21443e-05	6.57798e-05
	ENSG00000268163.1	6466.03	0.318984	0.0450007	7.08841	1.35665e-12	1.62517e-11		CEP295NL	ENSG00000178404.10	537.336	0.328536	0.138828	2.36649	0.0179576	0.0453597
BNIP3L	ENSG00000104765.16	9171.49	0.318944	0.0395165	8.07115	6.96377e-16	1.14035e-14		USP16	ENSG00000156256.15	6103.99	0.328424	0.0514165	6.38752	1.68603e-10	1.87917e-09
ALKBH2	ENSG00000189046.11	2940.78	0.318243	0.0563733	5.64527	1.64919e-08	1.26947e-07		NCOA3	ENSG00000124151.19	1932.52	0.327813	0.0800091	4.0972	4.18179e-05	0.000204658
DDOST	ENSG00000244038.11	20937.5	0.318033	0.0343196	9.26681	1.91795e-20	4.433e-19		PPP4R3A	ENSG00000100796.18	7068.14	0.327647	0.0455456	7.19382	6.30039e-13	9.02932e-12
ERI3	ENSG00000117419.16	11323	0.317951	0.0449132	7.07923	1.44957e-12	1.72813e-11		SYNC	ENSG00000162520.15	11224.5	0.327301	0.0497027	6.58518	4.54333e-11	5.39643e-10
RPS23	ENSG00000186468.13	114406	0.317887	0.0910177	3.49258	0.000478381	0.0018254		LYSMD3	ENSG00000176018.13	3582.04	0.327177	0.0614168	5.32716	9.97579e-08	7.71773e-07
KIF20A	ENSG00000112984.12	8574.99	0.317779	0.0515454	6.16503	7.04702e-10	6.34451e-09		OTUD7B	ENSG00000264522.6	7581.59	0.327024	0.0467929	6.98875	2.77341e-12	3.76515e-11
RPLP0	ENSG00000089157.16	382873	0.317719	0.0427061	7.43968	1.00929e-13	1.35388e-12		LTN1	ENSG00000198862.14	4118.19	0.326572	0.0636494	5.1308	2.8852e-07	2.08148e-06
ND1	ENSG00000198888.2	47189.5	0.317499	0.125115	2.53765	0.0111598	0.0302204		DMBX1	ENSG00000197587.11	1088.57	0.326518	0.0914397	3.57085	0.000355819	0.00142797
SYNJ1	ENSG00000159082.18	2734.56	0.317463	0.0576349	5.50818	3.62556e-08	2.67002e-07		PSTK	ENSG00000179988.15	3524.25	0.326456	0.0537959	6.06842	1.29174e-09	1.29838e-08
BBC3	ENSG00000105327.18	641.284	0.317416	0.11777	2.69522	0.00703417	0.0201318		PPID	ENSG00000171497.5	7115.62	0.326358	0.0495046	6.59248	4.3255e-11	5.15571e-10
MEAF6	ENSG00000163875.16	8999.76	0.31739	0.0437103	7.2612	3.83668e-13	4.86821e-12		ALG6	ENSG00000088035.18	3503.29	0.326013	0.0708405	4.60207	4.18321e-06	2.47225e-05
KYAT3	ENSG00000137944.18	5084.96	0.317373	0.0489517	6.48339	8.96866e-11	8.86681e-10		CSPG5	ENSG00000114646.10	3264.23	0.325561	0.0609472	5.34168	9.20869e-08	7.17324e-07
STARD10	ENSG00000214530.10	6814.29	0.317264	0.0533429	5.94763	2.72048e-09	2.28789e-08		GTF2B	ENSG00000137947.12	2381.01	0.325524	0.0604918	5.38129	7.3953e-08	5.85186e-07
FDXR	ENSG00000161513.12	3480.07	0.316682	0.0577002	5.48839	4.05606e-08	2.96943e-07		SMYD2	ENSG00000143499.14	392.496	0.325518	0.14826	2.19559	0.0281213	0.066083
SMAP2	ENSG00000084070.12	7385.76	0.316426	0.0413565	7.65118	1.99139e-14	2.86147e-13		HNRNPA1L3	ENSG00000224578.5	1318.51	0.325341	0.087537	3.71662	0.00020191	0.000854972
EFHD2	ENSG00000142634.13	4594.86	0.316423	0.0539162	5.86879	4.38974e-09	3.61638e-08		BRD3OS	ENSG00000235106.10	10703.9	0.325321	0.0385535	8.43818	3.2233e-17	7.02391e-16
TPRG1L	ENSG00000158109.15	5977.54	0.315833	0.0444248	7.10938	1.16567e-12	1.41001e-11		TRAPPC3	ENSG00000054116.12	6739.1	0.325232	0.0539731	6.02582	1.68256e-09	1.66464e-08
SMAD3	ENSG00000166949.17	877.519	0.315813	0.097361	3.24373	0.00117976	0.0041295		NPB	ENSG00000183979.8	1188.96	0.325138	0.0969426	3.35392	0.000796749	0.00295943
LAMA5	ENSG00000130702.15	13367.6	0.315361	0.0479091	6.58248	4.62661e-11	4.72682e-10		AMER1	ENSG00000184675.11	2758.77	0.325126	0.0656532	4.95218	7.33877e-07	4.95578e-06
SLC2A1	ENSG00000117394.24	7683.98	0.315308	0.0529646	5.95319	2.62967e-09	2.22337e-08		CAMK1	ENSG00000134072.11	3628.2	0.324847	0.0659449	4.92603	8.39159e-07	5.61985e-06
PSMD8	ENSG00000099341.12	34016.9	0.315288	0.04459	7.07084	1.53999e-12	1.83342e-11		TCEAL3	ENSG00000196507.11	3349.26	0.324749	0.0549115	5.91405	3.33806e-09	3.17854e-08
NDUFA4	ENSG00000189043.10	24327.7	0.315245	0.046379	6.79715	1.0671e-11	1.15767e-10		MXD4	ENSG00000123933.17	12892.4	0.324328	0.0502599	6.45302	1.09643e-10	1.2541e-09
CHORDC1	ENSG00000110172.12	16137	0.315158	0.0393835	8.0023	1.22117e-15	1.96087e-14		LOC122455342	ENSG00000284526.1	7397.78	0.324323	0.0497859	6.51436	7.3001e-11	8.48119e-10
MAP3K6	ENSG00000142733.17	2619.26	0.314872	0.0621184	5.0689	4.00115e-07	2.58474e-06		EPHA10	ENSG00000183317.17	1314.24	0.324085	0.0842768	3.84549	0.000120314	0.000535194
CNIH4	ENSG00000143771.12	7578.52	0.314667	0.0527302	5.9675	2.4092e-09	2.04995e-08		MIER1	ENSG00000198160.15	3399.97	0.323781	0.0552247	5.86298	4.54642e-09	4.25995e-08
KPNA2	ENSG00000182481.10	37952.3	0.314655	0.0360533	8.72751	2.6034e-18	5.08322e-17		TMEM106B	ENSG00000106460.19	3901.72	0.323428	0.0519145	6.23001	4.66403e-10	4.94539e-09
NHSL2	ENSG00000204131.9	382.901	0.314652	0.145561	2.16165	0.0306452	0.0718489		PPME1	ENSG00000214517.10	8232.92	0.323396	0.0463368	6.97926	2.96741e-12	4.0125e-11
ABITRAM	ENSG00000119328.12	3694.81	0.314606	0.049823	6.31447	2.71096e-10	2.55189e-09		MYO5B	ENSG00000167306.20	2028.85	0.323031	0.0644004	5.01598	5.27628e-07	3.63781e-06
GRAMD1A	ENSG00000089351.15	6109.37	0.314321	0.0467458	6.72405	1.76737e-11	1.87863e-10		PTK2	ENSG00000169398.19	10081.9	0.322894	0.0431958	7.47511	7.71394e-14	1.20731e-12
RYBP	ENSG00000163602.11	6082.25	0.314321	0.042356	7.42093	1.16304e-13	1.55174e-12		RYBP	ENSG00000163602.11	5908.38	0.322563	0.045374	7.10899	1.16898e-12	1.6448e-11
PBX2	ENSG00000204304.12	4724.09	0.31411	0.0450068	6.97918	2.96916e-12	3.42677e-11		FRA10AC1	ENSG00000148690.12	1172.39	0.322301	0.086818	3.71237	0.000205327	0.000866634
WNT5A	ENSG00000114251.15	1229.01	0.313926	0.0850819	3.68969	0.000224528	0.000919189		TMEM241	ENSG00000134490.14	7299.64	0.322265	0.0446185	7.22267	5.09757e-13	7.37391e-12
EFCAB5	ENSG00000176927.15	551.8	0.313872	0.121302	2.58752	0.00966707	0.026614		NFIB	ENSG00000147862.17	3336.01	0.322256	0.0614256	5.24629	1.55195e-07	1.16926e-06
RPL36A	ENSG00000241343.10	65926.2	0.313668	0.0503129	6.23435	4.5366e-10	4.15987e-09		KPNA5	ENSG00000196911.11	976.268	0.321967	0.0880999	3.65457	0.000257618	0.00106642
CAMTA1	ENSG00000171735.19	5224.31	0.313392	0.0615745	5.08964	3.58751e-07	2.33141e-06		IGSF9	ENSG00000085552.17	3388.02	0.321709	0.0648324	4.96216	6.97143e-07	4.73027e-06
FOXD4	ENSG00000170122.6	912.553	0.313297	0.0947564	3.30635	0.000945215	0.00337593		RPL34	ENSG00000109475.17	53203.9	0.321695	0.102023	3.15314	0.00161522	0.00556196
ZNF595	ENSG00000272602.6	5202.41	0.313087	0.0435649	7.18669	6.63813e-13	8.22446e-12		MTA1	ENSG00000182979.18	9817.23	0.321161	0.0511838	6.27466	3.50407e-10	3.76954e-09
FER	ENSG00000151422.13	1408.49	0.31293	0.0748735	4.17945	2.92217e-05	0.000141015		HSP90AB1	ENSG00000096384.20	295129	0.320863	0.0313107	10.2477	1.21191e-24	4.60434e-23
ABHD4	ENSG00000100439.10	6808.4	0.312927	0.0455737	6.86638	6.58513e-12	7.34135e-11			ENSG00000196826.7	1125.68	0.32086	0.10119	3.17088	0.00151979	0.00527075
RPL29	ENSG00000162244.12	154705	0.312666	0.0374345	8.35235	6.69162e-17	1.18282e-15		CLSTN1	ENSG00000171603.18	32490.4	0.32077	0.0449984	7.12848	1.01482e-12	1.43502e-11
AGO1	ENSG00000092847.13	11488.4	0.312597	0.0353543	8.84184	9.41591e-19	1.91608e-17		DBN1	ENSG00000113758.13	20785.3	0.319834	0.0383327	8.34364	7.20364e-17	1.52289e-15
CDC34	ENSG00000099804.9	5667.42	0.312506	0.0450038	6.94399	3.81171e-12	4.34145e-11		PPM1M	ENSG00000164088.18	792.436	0.319833	0.0957383	3.3407	0.000835682	0.00308516
TDP2	ENSG00000111802.14	3249.19	0.312362	0.051098	6.113	9.7774e-10	8.70339e-09		TTPA	ENSG00000137561.5	275.947	0.319696	0.153712	2.07984	0.0375402	0.0841338
MAPK8	ENSG00000107643.16	3272.83	0.312093	0.0532574	5.86009	4.62623e-09	3.80218e-08		SYNGAP1	ENSG00000197283.18	1045.9	0.319674	0.0850608	3.75819	0.00017115	0.000737215
PGD	ENSG00000142657.21	36690	0.311797	0.0360132	8.65785	4.80741e-18	9.23185e-17		ANTXR2	ENSG00000163297.18	426.087	0.319313	0.147967	2.158	0.0309278	0.0714178
NOL9	ENSG00000162408.11	5785.49	0.311726	0.0575664	5.41507	6.12657e-08	4.40534e-07		TFPI	ENSG00000003436.16	19074	0.319018	0.0387493	8.23287	1.82776e-16	3.68086e-15
RPS14	ENSG00000164587.13	165196	0.311698	0.0481387	6.475	9.48134e-11	9.34566e-10			ENSG00000257767.3	1539.45	0.318985	0.0746945	4.27053	1.95008e-05	0.000101642
SLC6A8	ENSG00000130821.17	18856.7	0.31168	0.0386755	8.05883	7.70269e-16	1.25543e-14		ZSCAN2	ENSG00000176371.14	1781.97	0.318867	0.0738665	4.3168	1.58304e-05	8.38149e-05
PIK3R3	ENSG00000117461.15	14084.3	0.311663	0.0350249	8.8983	5.67062e-19	1.1774e-17		FKBP5	ENSG00000096060.15	25256.1	0.318769	0.136531	2.33477	0.0195553	0.048672
EFCAB7	ENSG00000203965.13	849.297	0.311581	0.0918312	3.39297	0.000691388	0.00254099		ENTPD7	ENSG00000198018.7	1786.42	0.31862	0.0709203	4.49265	7.03426e-06	3.98804e-05
UBE2E1	ENSG00000170142.12	13507.2	0.311403	0.0376843	8.26347	1.41495e-16	2.45361e-15		FZD3	ENSG00000104290.11	2805.65	0.318559	0.057155	5.5736	2.49528e-08	2.12273e-07
JMJD4	ENSG00000081692.13	6796.59	0.310864	0.0417688	7.44248	9.88088e-14	1.32852e-12		SNAPC4	ENSG00000165684.5	2690.83	0.318396	0.0787069	4.04533	5.22489e-05	0.000249951
DCAF7	ENSG00000136485.15	20604.4	0.310786	0.0368647	8.43046	3.44311e-17	6.16776e-16		S1PR2	ENSG00000267534.4	501.661	0.318352	0.143347	2.22085	0.0263613	0.0625525
EPOP	ENSG00000273604.2	4358.91	0.310481	0.0548867	5.65675	1.54265e-08	1.19275e-07		P3R3URF-PIK3R3	ENSG00000278139.1	6910.56	0.318324	0.0441332	7.21279	5.48178e-13	7.89608e-12
NEU1	ENSG00000204386.12	3294.28	0.310458	0.0597932	5.19219	2.0783e-07	1.39502e-06		CWC15	ENSG00000150316.12	7969.37	0.318284	0.0464686	6.84944	7.41384e-12	9.58275e-11
H2BC18	ENSG00000203814.6	665.62	0.310309	0.109859	2.82461	0.00473381	0.0142235		EXT2	ENSG00000151348.16	6168.58	0.317888	0.0566694	5.60952	2.02884e-08	1.74692e-07
ZNF93	ENSG00000184635.16	1634.89	0.310302	0.0738165	4.20369	2.62596e-05	0.0001275		SVBP	ENSG00000177868.12	933.457	0.317863	0.101358	3.13605	0.00171238	0.00585033
ZNF30	ENSG00000168661.15	1435.79	0.309995	0.074672	4.15142	3.30419e-05	0.000157957		RPS6KA1	ENSG00000117676.14	6677.76	0.317857	0.0437647	7.26286	3.78987e-13	5.53881e-12
RPL26	ENSG00000161970.15	92900.7	0.30985	0.0477601	6.48763	8.71993e-11	8.64917e-10		ARHGEF26	ENSG00000114790.13	29244.8	0.31775	0.0374367	8.48767	2.10829e-17	4.67204e-16
ARHGEF19	ENSG00000142632.17	2146.33	0.309806	0.0623908	4.96558	6.84974e-07	4.26769e-06		SLC35F2	ENSG00000110660.15	6565.15	0.317614	0.0492311	6.4515	1.10746e-10	1.26587e-09
DNAJC4	ENSG00000110011.13	3582.96	0.309803	0.0622742	4.97482	6.53082e-07	4.08218e-06		ACTN1	ENSG00000072110.16	13952	0.317516	0.0449613	7.06199	1.6413e-12	2.28291e-11
ERVK3-1	ENSG00000142396.10	6909.78	0.309739	0.0449968	6.88358	5.83687e-12	6.54077e-11		RCC1	ENSG00000180198.17	23974.1	0.317365	0.0357281	8.88279	6.52013e-19	1.61079e-17
GABARAP	ENSG00000170296.10	33040	0.309694	0.0417936	7.4101	1.26207e-13	1.67998e-12		ITGA3	ENSG00000005884.18	726.91	0.317309	0.120596	2.63117	0.00850902	0.0237017
MRNIP	ENSG00000161010.15	18060.3	0.309643	0.037293	8.30299	1.01524e-16	1.78005e-15		EPHA6	ENSG00000080224.17	5922.44	0.31717	0.0521519	6.08166	1.18944e-09	1.2041e-08
TRIM7	ENSG00000146054.18	516.153	0.309639	0.123464	2.50793	0.0121439	0.0325199		SCP2	ENSG00000116171.19	12232.9	0.316893	0.0505225	6.27232	3.55708e-10	3.82173e-09
	ENSG00000263809.1	93560.5	0.309558	0.0474655	6.52176	6.9487e-11	6.97603e-10		C1orf50	ENSG00000164008.16	1626.75	0.316848	0.0779056	4.06708	4.76059e-05	0.000230005
NINJ1	ENSG00000131669.10	8175.14	0.309361	0.0445721	6.94069	3.90183e-12	4.44118e-11		TMEM135	ENSG00000166575.17	4036.1	0.316826	0.0615054	5.15118	2.58848e-07	1.87778e-06
SEMA3C	ENSG00000075223.14	12895.3	0.309341	0.0439457	7.03916	1.93395e-12	2.27128e-11		ZNF487	ENSG00000243660.11	313.865	0.316773	0.159296	1.98859	0.0467467	0.101114
IFI6	ENSG00000126709.16	1095.05	0.308233	0.0911398	3.38198	0.000719655	0.00263373		RBAK-RBAKDN	ENSG00000272968.5	3802.28	0.316695	0.0644968	4.91024	9.09627e-07	6.06311e-06
E2F5	ENSG00000133740.11	5440.19	0.308224	0.0464906	6.62982	3.36104e-11	3.47681e-10		FCHSD2	ENSG00000137478.15	1339.54	0.316368	0.0796328	3.97283	7.10233e-05	0.000330012
CNN2	ENSG00000064666.15	5455.73	0.308187	0.051216	6.01739	1.77247e-09	1.53832e-08		RBIS	ENSG00000176731.12	5621.28	0.315638	0.0657964	4.79719	1.60906e-06	1.02355e-05
UBTD2	ENSG00000168246.6	2930.69	0.308017	0.057119	5.39254	6.94669e-08	4.9398e-07		ERCC8	ENSG00000049167.16	1259.78	0.315631	0.0875206	3.60636	0.000310517	0.00126144
SDHB	ENSG00000117118.10	7677.27	0.307958	0.0479417	6.42358	1.33105e-10	1.28787e-09		WDR19	ENSG00000157796.18	1231.32	0.315252	0.08949	3.52276	0.000427078	0.00169287
CCDC32	ENSG00000128891.16	2158.88	0.307814	0.0675989	4.55354	5.27501e-06	2.85957e-05		C1GALT1	ENSG00000106392.11	1547.59	0.315084	0.0703188	4.4808	7.43652e-06	4.19372e-05
ERP44	ENSG00000023318.8	6093.05	0.307614	0.0534401	5.75623	8.60119e-09	6.83605e-08		DHDDS	ENSG00000117682.17	2448.21	0.314984	0.060609	5.19698	2.02555e-07	1.49753e-06
BAK1	ENSG00000030110.13	3528.83	0.307593	0.0557285	5.51948	3.4e-08	2.51458e-07		PTPRM	ENSG00000173482.17	2406.23	0.314216	0.0719808	4.36528	1.26961e-05	6.85283e-05
MYL5	ENSG00000215375.6	11706.3	0.307334	0.135437	2.26921	0.0232556	0.0566318		SLCO5A1	ENSG00000137571.11	1788.32	0.314111	0.0694788	4.52096	6.15593e-06	3.5301e-05
CBX4	ENSG00000141582.15	21141.7	0.307214	0.0372886	8.23881	1.73938e-16	2.98637e-15		GCNT2	ENSG00000111846.19	1437.78	0.314067	0.0808428	3.88491	0.00010237	0.00046141
AGO4	ENSG00000134698.11	2314.14	0.307188	0.0659316	4.65919	3.17457e-06	1.78968e-05		PHGDH	ENSG00000092621.13	59559.9	0.313966	0.0345126	9.09714	9.27402e-20	2.49021e-18
EDF1	ENSG00000107223.13	27350.1	0.30693	0.04265	7.19647	6.17911e-13	7.6779e-12		ZSCAN9	ENSG00000137185.13	734.766	0.313806	0.113727	2.75929	0.00579279	0.0168914
RPL35	ENSG00000136942.15	125686	0.306884	0.0420816	7.29259	3.04045e-13	3.88918e-12		NCS1	ENSG00000107130.10	11939.1	0.313796	0.042751	7.34008	2.13464e-13	3.18546e-12
ECHDC2	ENSG00000121310.17	2820.52	0.306595	0.0609795	5.02783	4.96065e-07	3.16105e-06		CHD4	ENSG00000111642.16	33638.4	0.313419	0.0447914	6.99729	2.60953e-12	3.55973e-11
ATG16L2	ENSG00000168010.11	1062.7	0.306532	0.0901485	3.4003	0.000673129	0.00248019		CTNS	ENSG00000040531.16	2702.85	0.313354	0.0566429	5.53209	3.1644e-08	2.64953e-07
TRAPPC3	ENSG00000054116.12	6909.42	0.306283	0.0521035	5.87835	4.14369e-09	3.42832e-08		MYH10	ENSG00000133026.13	21748	0.313261	0.05194	6.03122	1.62729e-09	1.61277e-08
SHCBP1L	ENSG00000157060.16	437.148	0.306024	0.135184	2.26376	0.0235888	0.0572745		PRR15L	ENSG00000167183.3	4746.03	0.312749	0.0525635	5.94993	2.68253e-09	2.58622e-08
NR1D2	ENSG00000174738.13	4989.85	0.305883	0.0438703	6.97242	3.11526e-12	3.58348e-11		GLUL	ENSG00000135821.19	15981.6	0.312664	0.0382226	8.18008	2.83645e-16	5.60594e-15
AHCYL1	ENSG00000168710.18	13537.2	0.305855	0.0385309	7.93791	2.05612e-15	3.23573e-14		EIF3I	ENSG00000084623.12	51804.8	0.312616	0.0415041	7.53217	4.99046e-14	7.94221e-13
EIF2S1	ENSG00000134001.15	24243.2	0.305078	0.0378477	8.06068	7.58732e-16	1.23876e-14		MYORG	ENSG00000164976.9	1551.97	0.312597	0.0756751	4.13078	3.61536e-05	0.000179155
HOXB9	ENSG00000170689.10	349.015	0.304984	0.14022	2.17504	0.0296269	0.0698824		WDR38	ENSG00000136918.8	5687.75	0.312206	0.0723936	4.31262	1.61328e-05	8.52641e-05
ZFYVE9	ENSG00000157077.16	4502.46	0.304822	0.0464366	6.56426	5.22907e-11	5.31107e-10		KRBA1	ENSG00000133619.17	801.781	0.312178	0.102822	3.0361	0.00239658	0.00787601
ZNF625	ENSG00000257591.6	1091.35	0.304498	0.0839633	3.62656	0.000287225	0.00115009		MAD2L2	ENSG00000116670.15	5246.92	0.31185	0.0568686	5.4837	4.16528e-08	3.4301e-07
C1orf216	ENSG00000142686.8	3209.63	0.304379	0.0551184	5.52228	3.3463e-08	2.47697e-07		CAMTA1	ENSG00000171735.19	5055.47	0.311826	0.0639349	4.87725	1.07577e-06	7.04077e-06
PHPT1	ENSG00000054148.18	10816.7	0.30435	0.0444962	6.83991	7.92432e-12	8.71675e-11		KIF13A	ENSG00000137177.20	4021.35	0.311746	0.0542062	5.75111	8.86568e-09	8.00266e-08
AP2M1	ENSG00000161203.13	29489.7	0.304301	0.034246	8.88572	6.35056e-19	1.31074e-17		ZNF334	ENSG00000198185.11	333.255	0.311641	0.143177	2.17661	0.0295099	0.0687471
PSRC1	ENSG00000134222.16	3136.69	0.304264	0.0585718	5.19472	2.0503e-07	1.37835e-06		GNB1	ENSG00000078369.18	60057.6	0.311571	0.0331351	9.40305	5.30064e-21	1.54272e-19
KHDRBS3	ENSG00000131773.14	629.068	0.304157	0.123604	2.46074	0.013865	0.0364807		FUCA1	ENSG00000179163.12	2267.32	0.311217	0.0679649	4.57909	4.67003e-06	2.7384e-05
SPAG17	ENSG00000155761.14	5235.34	0.303955	0.0487108	6.23999	4.37609e-10	4.02758e-09		SLC4A3	ENSG00000114923.17	582.683	0.311162	0.117433	2.64971	0.00805612	0.0226106
SORBS2	ENSG00000154556.18	2082.87	0.303901	0.0726407	4.18363	2.86895e-05	0.000138524		INTS10	ENSG00000104613.12	8250.88	0.310178	0.0473574	6.54971	5.76475e-11	6.76681e-10
NMU	ENSG00000109255.11	1759.16	0.303835	0.0834609	3.64045	0.000272165	0.00109459		C1orf216	ENSG00000142686.8	3114.56	0.31003	0.0588354	5.26945	1.36833e-07	1.03874e-06
ACOT8	ENSG00000101473.17	2469.96	0.303617	0.0638926	4.75199	2.0142e-06	1.17245e-05		FAM174A	ENSG00000174132.9	3528.42	0.309504	0.0549873	5.62864	1.81632e-08	1.57591e-07
SNX21	ENSG00000124104.19	1527.86	0.303372	0.0766881	3.95592	7.62408e-05	0.000342314		ZNF483	ENSG00000173258.13	3247.28	0.309156	0.0530729	5.82512	5.70708e-09	5.26905e-08
SPDYE6	ENSG00000260097.3	310.153	0.303315	0.14754	2.05581	0.0398005	0.0895822		ASPH	ENSG00000198363.18	49050.6	0.309111	0.0344307	8.97777	2.76318e-19	7.04134e-18
EHBP1L1	ENSG00000173442.13	1368.24	0.30322	0.10119	2.99653	0.00273072	0.00871481		RNF138	ENSG00000134758.14	4924.03	0.308697	0.0521761	5.91643	3.28998e-09	3.13804e-08
PDLIM2	ENSG00000120913.23	2397.38	0.3032	0.0657328	4.61262	3.9763e-06	2.21007e-05		CDCA8	ENSG00000134690.11	7696.9	0.308553	0.0495779	6.22359	4.85902e-10	5.14572e-09
IRS2	ENSG00000185950.9	778.621	0.30319	0.0970419	3.12432	0.00178218	0.00596512		FRS3	ENSG00000137218.10	341.852	0.308552	0.154016	2.00338	0.0451366	0.0983069
MVB12B	ENSG00000196814.15	2521.18	0.302713	0.0603553	5.01552	5.2891e-07	3.35345e-06		ARHGAP39	ENSG00000147799.11	1913.96	0.308459	0.0740511	4.16549	3.1068e-05	0.000155955
FRRS1	ENSG00000156869.14	1759.14	0.302467	0.0804655	3.75897	0.000170615	0.000715172		AIDA	ENSG00000186063.13	69530.2	0.308279	0.0395276	7.79908	6.23604e-15	1.086e-13
IKZF3	ENSG00000161405.17	633.272	0.302445	0.115202	2.62534	0.00865612	0.0241564		ZNF20	ENSG00000132010.16	762.055	0.308106	0.112553	2.73743	0.00619212	0.0179389
SEMA4A	ENSG00000196189.13	5711.71	0.302432	0.0511971	5.90721	3.47951e-09	2.90233e-08		PLEKHA5	ENSG00000052126.15	2634.48	0.307915	0.0675302	4.55966	5.12372e-06	2.9759e-05
HMGA1	ENSG00000137309.20	26568.1	0.302302	0.0306432	9.86521	5.89093e-23	1.59773e-21		ZFP37	ENSG00000136866.14	474.987	0.307831	0.147884	2.08158	0.0373812	0.083866
DPP7	ENSG00000176978.14	17147.8	0.302072	0.043298	6.97658	3.02444e-12	3.48593e-11		XXYLT1	ENSG00000173950.16	4018.09	0.307796	0.0526617	5.84478	5.07233e-09	4.7086e-08
TM7SF2	ENSG00000149809.17	12599	0.301769	0.0626171	4.81927	1.44087e-06	8.53603e-06			ENSG00000250424.4	407.478	0.307785	0.131381	2.34269	0.0191451	0.0478402
EPPK1	ENSG00000261150.3	65579	0.301682	0.0918939	3.28294	0.00102731	0.00364589		SPPL3	ENSG00000157837.16	4571.8	0.307734	0.0569937	5.39945	6.68467e-08	5.32175e-07
TNFRSF11A	ENSG00000141655.17	815.004	0.301425	0.103409	2.91487	0.00355838	0.0110376		FAM8A1	ENSG00000137414.6	6321.36	0.307622	0.0530498	5.79873	6.68204e-09	6.12262e-08
FNDC10	ENSG00000228594.4	13391.7	0.301172	0.0471047	6.39367	1.6195e-10	1.55655e-09		MTERF2	ENSG00000120832.10	1421.43	0.306839	0.0881199	3.48206	0.000497569	0.00194195
PGPEP1	ENSG00000130517.14	2257.98	0.30114	0.0763108	3.94624	7.93888e-05	0.000355254		EIF3E	ENSG00000104408.11	38286.4	0.306829	0.0446365	6.87393	6.24555e-12	8.17187e-11
WDR77	ENSG00000116455.14	9420.55	0.301059	0.0428985	7.01792	2.25191e-12	2.62692e-11			ENSG00000285238.2	43455.8	0.306673	0.0393309	7.79726	6.32675e-15	1.10067e-13
C1orf210	ENSG00000253313.6	2100.31	0.300601	0.0678834	4.42819	9.50263e-06	4.91498e-05		ARL15	ENSG00000185305.11	759.267	0.30663	0.108349	2.83002	0.00465454	0.0139949
CWC15	ENSG00000150316.12	8174.15	0.300437	0.0467487	6.42664	1.30457e-10	1.26578e-09		NPEPPS	ENSG00000141279.17	16290.3	0.306436	0.0384704	7.96551	1.64545e-15	2.9944e-14
TAF13	ENSG00000197780.10	8013.2	0.30017	0.0493465	6.0829	1.18028e-09	1.04314e-08		UBE2F	ENSG00000184182.19	3855.96	0.306303	0.0624364	4.90584	9.30288e-07	6.17902e-06
TXLNA	ENSG00000084652.16	16432.9	0.300168	0.042883	6.9997	2.56511e-12	2.97628e-11		LDHA	ENSG00000134333.14	85051.5	0.305978	0.0398629	7.67574	1.64461e-14	2.75947e-13
GLA	ENSG00000102393.14	45199.9	0.300042	0.0515088	5.82507	5.7089e-09	4.64146e-08		TRIM62	ENSG00000116525.14	1311.46	0.305967	0.0751033	4.07394	4.62239e-05	0.000224029
PELI2	ENSG00000139946.10	573.103	0.299898	0.120074	2.4976	0.0125037	0.0333497		SSR2	ENSG00000163479.14	20488.2	0.30594	0.0465197	6.57656	4.81445e-11	5.70649e-10
ZNF691	ENSG00000164011.18	1013.36	0.299622	0.0982613	3.04924	0.00229423	0.00748699			ENSG00000288636.1	1025.04	0.305685	0.0924983	3.30476	0.000950566	0.00346206
FGD4	ENSG00000139132.16	1236.82	0.299488	0.0864864	3.46283	0.000534528	0.00201309		WASH6P	ENSG00000182484.15	1595.97	0.30556	0.0868941	3.51647	0.00043733	0.00172747
MIA-RAB4B	ENSG00000268975.2	738.626	0.29942	0.0990877	3.02176	0.00251306	0.00809758		TIAM2	ENSG00000146426.19	2851.96	0.305544	0.0618681	4.93863	7.86715e-07	5.29189e-06
	ENSG00000256407.2	3464.69	0.299414	0.0519268	5.76609	8.1132e-09	6.4749e-08		SZRD1	ENSG00000055070.17	24292.2	0.305076	0.0407831	7.48046	7.40644e-14	1.16132e-12
RPL10A	ENSG00000198755.11	113255	0.299034	0.0403213	7.41627	1.20462e-13	1.60578e-12		TLCD4-RWDD3	ENSG00000271092.5	2954.6	0.30438	0.0553213	5.50203	3.75444e-08	3.10683e-07
KLHL21	ENSG00000162413.16	9093.92	0.299021	0.0528767	5.65507	1.55781e-08	1.20287e-07		LRRC41	ENSG00000132128.17	17208.2	0.304026	0.0451517	6.73344	1.65698e-11	2.05875e-10
ARPIN	ENSG00000242498.8	3061.66	0.298991	0.0641629	4.65988	3.16397e-06	1.78486e-05		VASH2	ENSG00000143494.16	2454.1	0.303806	0.0591859	5.13307	2.85048e-07	2.05905e-06
ATP5ME	ENSG00000169020.10	13442.1	0.298775	0.140805	2.12191	0.0338453	0.078144		RPL39	ENSG00000198918.8	68242.1	0.303323	0.102939	2.94664	0.00321251	0.0101587
EEF1A1	ENSG00000156508.19	1.41939e+06	0.298654	0.0418969	7.12831	1.01612e-12	1.23861e-11		C13orf46	ENSG00000283199.3	404.338	0.303236	0.137796	2.20062	0.0277629	0.0653853
RAB4B	ENSG00000167578.18	736.958	0.298625	0.098748	3.02411	0.00249367	0.00805006		SPATA21	ENSG00000187144.11	23652.7	0.30313	0.0508782	5.95796	2.55408e-09	2.47501e-08
TNFRSF10D	ENSG00000173530.6	4421.06	0.298552	0.0512394	5.82662	5.65622e-09	4.60078e-08		LAMB2	ENSG00000172037.14	9544.23	0.302833	0.0638007	4.74654	2.06921e-06	1.28971e-05
TBC1D19	ENSG00000109680.11	933.486	0.29846	0.0900855	3.31307	0.000922784	0.00330246		MIGA1	ENSG00000180488.15	12079.5	0.302793	0.0457495	6.6185	3.62854e-11	4.35246e-10
TAF8	ENSG00000137413.16	1948.98	0.298077	0.0710449	4.19562	2.72123e-05	0.000131757		GLIPR1	ENSG00000139278.10	7468.56	0.302684	0.0514233	5.88612	3.95359e-09	3.73536e-08
OTUD7B	ENSG00000264522.6	7742.55	0.297869	0.0430138	6.92497	4.36076e-12	4.95056e-11		RIMBP3C	ENSG00000183246.8	404.904	0.302666	0.141026	2.14618	0.031859	0.0732162
ZBTB34	ENSG00000177125.5	1065.45	0.297825	0.0949749	3.13583	0.0017137	0.00575478		GCLC	ENSG00000001084.13	2684.43	0.302615	0.0642574	4.70942	2.48428e-06	1.52935e-05
ATP5IF1	ENSG00000130770.18	20516.8	0.297812	0.0385241	7.73055	1.07087e-14	1.58197e-13		FLNB	ENSG00000136068.16	20368.4	0.301836	0.0644925	4.68017	2.86639e-06	1.74436e-05
SPRED1	ENSG00000166068.13	797.536	0.297764	0.109417	2.72138	0.00650097	0.0187885		ADARB1	ENSG00000197381.17	4111.2	0.30177	0.054465	5.54062	3.014e-08	2.53608e-07
ERVMER34-1	ENSG00000226887.8	1687.21	0.297706	0.0706467	4.21402	2.5087e-05	0.000122217		RESF1	ENSG00000174718.12	1897.44	0.301649	0.0667707	4.51769	6.25182e-06	3.57906e-05
FMNL3	ENSG00000161791.14	2023.05	0.297491	0.068084	4.36948	1.24544e-05	6.34529e-05		PDZRN3	ENSG00000121440.15	1278.88	0.301597	0.0884111	3.4113	0.000646539	0.00245405
HINT1	ENSG00000169567.13	38883.2	0.296867	0.0422884	7.02008	2.21748e-12	2.5885e-11		SLC23A1	ENSG00000170482.17	5686.85	0.301497	0.0528489	5.70489	1.16415e-08	1.03489e-07
CROCC	ENSG00000058453.17	1508.03	0.296231	0.0786263	3.76758	0.000164838	0.000692966		PRDX1	ENSG00000117450.15	87213.3	0.301463	0.0479276	6.28995	3.17558e-10	3.43792e-09
SLC1A4	ENSG00000115902.11	2561.86	0.296006	0.0749088	3.95155	7.76476e-05	0.000348181		MPI	ENSG00000178802.18	9786.59	0.301382	0.0406894	7.40689	1.29298e-13	1.98168e-12
PPM1K	ENSG00000163644.15	3417.64	0.295927	0.0604366	4.89648	9.75693e-07	5.94666e-06		TMEM269	ENSG00000274386.5	902.421	0.30129	0.104347	2.88739	0.00388458	0.0120091
CAMK2B	ENSG00000058404.20	1696.24	0.295788	0.0719889	4.1088	3.97716e-05	0.000187954		IGF2R	ENSG00000197081.16	33979.7	0.301016	0.114481	2.6294	0.00855355	0.0238062
SEC22B	ENSG00000265808.4	12923	0.295702	0.041188	7.17933	7.00531e-13	8.66702e-12		SZT2	ENSG00000198198.17	2971.96	0.300835	0.0826524	3.63976	0.000272893	0.00112445
ZNF627	ENSG00000198551.10	2734.84	0.295614	0.0613102	4.82161	1.42406e-06	8.44221e-06		FOXJ3	ENSG00000198815.9	7839.79	0.30032	0.0440492	6.81782	9.24315e-12	1.18303e-10
SPRING1	ENSG00000111412.6	5091.86	0.295472	0.0491045	6.01721	1.77447e-09	1.53929e-08		KCNQ1	ENSG00000053918.18	693.57	0.300257	0.10818	2.77553	0.00551118	0.0161785
	ENSG00000285558.1	5747.29	0.295444	0.0534313	5.52941	3.21311e-08	2.38449e-07		DOCK9	ENSG00000088387.20	15605	0.300173	0.0393503	7.62824	2.37978e-14	3.93676e-13
RNF7	ENSG00000114125.14	6120.7	0.295394	0.05249	5.62763	1.82698e-08	1.3995e-07		LCOR	ENSG00000196233.14	5559.14	0.300131	0.053199	5.64167	1.68412e-08	1.4642e-07
RAB4A	ENSG00000168118.12	13241.4	0.295364	0.0389928	7.57483	3.59608e-14	5.05022e-13		GPD1L	ENSG00000152642.11	3540.95	0.300103	0.0591178	5.07635	3.84764e-07	2.71813e-06
SLC16A1	ENSG00000155380.13	24271.9	0.295347	0.0400429	7.37577	1.63402e-13	2.14063e-12		ZBTB17	ENSG00000116809.12	2199.4	0.299942	0.0743439	4.03453	5.47127e-05	0.000260637
TOP2A	ENSG00000131747.15	21296.9	0.294873	0.0379751	7.76491	8.17043e-15	1.22227e-13		PARD6B	ENSG00000124171.9	719.499	0.299663	0.100143	2.99235	0.00276843	0.00891699
AUTS2	ENSG00000158321.18	1319.09	0.294732	0.0834315	3.53262	0.000411458	0.00159765		TMEM167B	ENSG00000215717.7	4793.23	0.299593	0.0603237	4.96643	6.81977e-07	4.63662e-06
SLC2A6	ENSG00000160326.14	1606.36	0.294731	0.0735144	4.00916	6.09357e-05	0.000278935		BRAF	ENSG00000157764.14	4144.08	0.299443	0.0528967	5.6609	1.50585e-08	1.31865e-07
CACUL1	ENSG00000151893.15	3816.32	0.294611	0.0539347	5.46237	4.69809e-08	3.42214e-07		RPS8	ENSG00000142937.12	218438	0.299345	0.0492875	6.07344	1.25196e-09	1.26064e-08
FKBP9	ENSG00000122642.11	3453.77	0.29459	0.056579	5.2067	1.92231e-07	1.29885e-06		TGIF2	ENSG00000118707.11	2336.24	0.299091	0.0610438	4.89961	9.60276e-07	6.35337e-06
INAVA	ENSG00000163362.11	373.656	0.294531	0.143401	2.0539	0.0399857	0.089929		BNIP3L	ENSG00000104765.16	8812.34	0.298901	0.0424723	7.03755	1.95651e-12	2.70364e-11
EEF1G	ENSG00000254772.10	257049	0.294229	0.0358306	8.21167	2.18125e-16	3.71927e-15		ENSA	ENSG00000143420.19	29670.1	0.298857	0.0441222	6.77339	1.25797e-11	1.58384e-10
CD63	ENSG00000135404.12	16747.4	0.294201	0.0464061	6.33971	2.30198e-10	2.17754e-09		VCP	ENSG00000165280.18	67955.1	0.298512	0.0360398	8.28286	1.20248e-16	2.47191e-15
FZD3	ENSG00000104290.11	2870.74	0.294012	0.0554268	5.30451	1.12975e-07	7.86609e-07		ATF7IP	ENSG00000171681.13	4552.22	0.298447	0.0512823	5.81969	5.89586e-09	5.43154e-08
CYTB	ENSG00000198727.2	76006.3	0.293991	0.124002	2.37086	0.0177468	0.0449904		DRAM1	ENSG00000136048.14	1224.04	0.298438	0.0820169	3.63873	0.000273985	0.00112786
TXNRD1	ENSG00000198431.16	70928.3	0.293808	0.033428	8.78929	1.50506e-18	3.00286e-17		NAMPT	ENSG00000105835.13	14580.1	0.298414	0.0452867	6.58943	4.41513e-11	5.24783e-10
DCAF5	ENSG00000139990.18	4653.08	0.293603	0.0492682	5.95928	2.53349e-09	2.14623e-08		SLC7A2	ENSG00000003989.18	4277.46	0.298323	0.049111	6.07445	1.2441e-09	1.25346e-08
KIAA1958	ENSG00000165185.15	4101.29	0.293588	0.052669	5.57421	2.48655e-08	1.8774e-07		MMACHC	ENSG00000132763.15	31867.8	0.298105	0.0469945	6.3434	2.24754e-10	2.47259e-09
PNPLA7	ENSG00000130653.16	996.618	0.293541	0.109675	2.67646	0.00744036	0.0211686		ZNF160	ENSG00000170949.18	1772.13	0.298074	0.08586	3.47163	0.000517312	0.00201161
CXXC1	ENSG00000154832.16	5963.58	0.293415	0.0452147	6.48937	8.61947e-11	8.55931e-10		SCAF8	ENSG00000213079.10	7743.71	0.297698	0.0452727	6.57567	4.84346e-11	5.73689e-10
ZNF462	ENSG00000148143.13	2639.77	0.293072	0.0631992	4.63727	3.5304e-06	1.97679e-05		SIPA1L3	ENSG00000105738.11	5511.79	0.297609	0.0663274	4.48698	7.22408e-06	4.08694e-05
SLC66A1	ENSG00000040487.13	1274.79	0.29297	0.0756998	3.87016	0.000108766	0.000474004		CHD6	ENSG00000124177.16	7106.81	0.297473	0.0529087	5.62239	1.88338e-08	1.63159e-07
TMEM106B	ENSG00000106460.19	3981.95	0.292858	0.055295	5.29628	1.18188e-07	8.19616e-07		JAG2	ENSG00000184916.9	9908.14	0.297271	0.0561959	5.2899	1.22382e-07	9.3657e-07
LRRC42	ENSG00000116212.15	3686.22	0.292846	0.0550109	5.32341	1.01837e-07	7.11917e-07		SS18	ENSG00000141380.14	7536.86	0.297204	0.0468475	6.34406	2.23782e-10	2.46349e-09
DYRK2	ENSG00000127334.11	1932.03	0.292314	0.0639391	4.57176	4.83639e-06	2.63994e-05		IPO13	ENSG00000117408.11	7207.07	0.297004	0.0505079	5.88035	4.09397e-09	3.86156e-08
CYB5RL	ENSG00000215883.11	3315.31	0.292233	0.0527695	5.53792	3.06089e-08	2.28029e-07		LTA4H	ENSG00000111144.10	7161.15	0.29657	0.0432288	6.86048	6.86317e-12	8.93211e-11
TMEM234	ENSG00000160055.20	759.034	0.292205	0.100303	2.91321	0.00357734	0.0110845		SPATC1L	ENSG00000160284.15	3021.12	0.296311	0.0638295	4.64222	3.44678e-06	2.0643e-05
CEMIP2	ENSG00000135048.14	2760.98	0.292136	0.0631989	4.62249	3.79166e-06	2.11626e-05		CEMIP2	ENSG00000135048.14	2677.85	0.296261	0.064307	4.60698	4.08556e-06	2.41875e-05
NUPR1	ENSG00000176046.9	21207.7	0.292027	0.0489772	5.96251	2.48392e-09	2.10999e-08		PDCD4	ENSG00000150593.18	18002.6	0.296015	0.0467188	6.3361	2.35653e-10	2.58747e-09
LHFPL3	ENSG00000187416.13	1964.68	0.291973	0.0686096	4.25558	2.0851e-05	0.000102705		FAM168A	ENSG00000054965.11	6133.77	0.29597	0.0461385	6.41481	1.40997e-10	1.59132e-09
RPL36	ENSG00000130255.13	102356	0.291905	0.0444993	6.55977	5.38898e-11	5.46071e-10		HMGA1	ENSG00000137309.20	25660.3	0.295716	0.0377357	7.83652	4.6322e-15	8.14204e-14
SIRT7	ENSG00000187531.14	3668.38	0.291691	0.0559269	5.21559	1.83235e-07	1.24145e-06		PPT1	ENSG00000131238.18	13982	0.295223	0.0423221	6.97562	3.0452e-12	4.10787e-11
ZSWIM8	ENSG00000214655.11	3345.07	0.291578	0.0648773	4.4943	6.97998e-06	3.70402e-05		SLC9A1	ENSG00000090020.11	5498.57	0.294909	0.0594879	4.95746	7.14213e-07	4.84223e-06
TUBG2	ENSG00000037042.9	1066.99	0.291544	0.0994267	2.93225	0.00336516	0.0104989		HNRNPA0	ENSG00000177733.7	43508.9	0.294895	0.0387075	7.61854	2.56558e-14	4.21732e-13
BLTP3A	ENSG00000065060.17	13464.7	0.291341	0.0376281	7.74263	9.73802e-15	1.44596e-13		ZFX	ENSG00000005889.16	3580.08	0.294855	0.0516611	5.70749	1.14655e-08	1.02031e-07
TCTA	ENSG00000145022.4	5920.82	0.291274	0.0470519	6.19048	5.99817e-10	5.43405e-09		ZNF232	ENSG00000167840.13	3743.18	0.294823	0.0594737	4.9572	7.15168e-07	4.84677e-06
RBMS2	ENSG00000076067.13	1587.41	0.291243	0.0753369	3.86587	0.000110693	0.000481194		MRPL37	ENSG00000116221.15	26590.2	0.294609	0.0342965	8.59006	8.69237e-18	1.98314e-16
NOTCH1	ENSG00000148400.13	4979.32	0.290992	0.0621322	4.68343	2.82115e-06	1.6024e-05		PRDM2	ENSG00000116731.22	5144.49	0.294542	0.049628	5.93499	2.93861e-09	2.8219e-08
WDFY3	ENSG00000163625.16	5445.84	0.2909	0.0488055	5.96041	2.51608e-09	2.13253e-08		TAF4	ENSG00000130699.19	2759.06	0.29448	0.0697482	4.22204	2.42099e-05	0.000123684
KLF5	ENSG00000102554.14	869.77	0.290286	0.0939539	3.08966	0.00200382	0.00664293		PATL1	ENSG00000166889.14	4166.31	0.294303	0.0538723	5.46296	4.68254e-08	3.81539e-07
ALOX15	ENSG00000161905.13	12041.7	0.290191	0.0353251	8.21487	2.12403e-16	3.62882e-15		GNAI3	ENSG00000065135.12	15315.4	0.294283	0.0466101	6.31372	2.72409e-10	2.96804e-09
ZFAND3	ENSG00000156639.12	9383.63	0.29001	0.0421366	6.88262	5.87597e-12	6.58033e-11		MIPOL1	ENSG00000151338.19	5661.49	0.294214	0.0485893	6.05512	1.40315e-09	1.40455e-08
ATP8	ENSG00000228253.1	54323.7	0.290005	0.139822	2.0741	0.0380697	0.0862681		BBS4	ENSG00000140463.14	4887.6	0.294095	0.056295	5.22418	1.74927e-07	1.30634e-06
FKBPL	ENSG00000204315.4	974.913	0.28985	0.101078	2.86759	0.00413615	0.0126111		AKIRIN2	ENSG00000135334.9	2217.8	0.293699	0.0752045	3.90534	9.40933e-05	0.000427393
NCS1	ENSG00000107130.10	12216.4	0.289672	0.0388887	7.44876	9.42225e-14	1.26784e-12		ZBBX	ENSG00000169064.13	309.63	0.293684	0.148837	1.97319	0.0484737	0.103976
CCNB1	ENSG00000134057.15	26513.6	0.289671	0.034676	8.35364	6.61934e-17	1.17124e-15		TOP2A	ENSG00000131747.15	20610.8	0.293561	0.0378613	7.75358	8.93374e-15	1.5261e-13
EIF3E	ENSG00000104408.11	39280.8	0.289518	0.0425383	6.80606	1.00308e-11	1.09163e-10		MKNK1	ENSG00000079277.22	3040.77	0.293397	0.0578998	5.06733	4.03439e-07	2.84297e-06
NACC2	ENSG00000148411.8	7301.6	0.289206	0.0491384	5.88553	3.96775e-09	3.28745e-08		ZNF563	ENSG00000188868.14	399.806	0.293214	0.131449	2.23063	0.0257054	0.0612182
DUSP9	ENSG00000130829.18	1626.84	0.289044	0.0790588	3.65606	0.000256125	0.00103656		KATNBL1	ENSG00000134152.11	2590.75	0.292375	0.0661268	4.42143	9.80483e-06	5.4108e-05
TINF2	ENSG00000092330.18	4582.57	0.288951	0.0505711	5.71375	1.10515e-08	8.70381e-08		RAP2B	ENSG00000181467.5	3817.76	0.292121	0.0539939	5.41026	6.29329e-08	5.02665e-07
MARCHF3	ENSG00000173926.6	446.049	0.288827	0.13391	2.15688	0.031015	0.0726235		UBE2R2	ENSG00000107341.5	12355.3	0.292053	0.0396351	7.36854	1.72504e-13	2.61091e-12
CLSTN1	ENSG00000171603.18	33146.8	0.288704	0.0356298	8.10288	5.36722e-16	8.86434e-15		BIK	ENSG00000100290.3	818.077	0.292004	0.0975537	2.99326	0.00276013	0.00889702
VPS13C	ENSG00000129003.19	3616.98	0.288535	0.0629584	4.58294	4.58477e-06	2.52162e-05		ONECUT2	ENSG00000119547.6	1703.49	0.292004	0.0751992	3.88307	0.000103146	0.000464662
ANKUB1	ENSG00000206199.11	11310.3	0.288387	0.0404354	7.13205	9.88884e-13	1.20626e-11		PLPP2	ENSG00000141934.10	3970.73	0.291852	0.0601757	4.84999	1.23465e-06	8.01276e-06
WARS1	ENSG00000140105.18	14998.7	0.288339	0.0448813	6.42447	1.32327e-10	1.28105e-09		SEMA4A	ENSG00000196189.13	5507.92	0.29154	0.0472231	6.17367	6.67222e-10	6.95326e-09
ARID2	ENSG00000189079.17	6708.59	0.288281	0.0416906	6.91476	4.68665e-12	5.30318e-11		ARRDC4	ENSG00000140450.9	1287.88	0.291347	0.0766004	3.80347	0.000142681	0.000625846
PPT1	ENSG00000131238.18	14401.2	0.28825	0.0383124	7.52366	5.3262e-14	7.34914e-13		PREP	ENSG00000085377.15	5115.04	0.291327	0.0611911	4.76093	1.92703e-06	1.20862e-05
DCTN4	ENSG00000132912.13	12145.6	0.288062	0.0369516	7.79564	6.40823e-15	9.68095e-14		TXLNA	ENSG00000084652.16	15857.4	0.291121	0.0434377	6.70203	2.0555e-11	2.52437e-10
RPS6KA1	ENSG00000117676.14	6817.73	0.288015	0.0418748	6.87799	6.07026e-12	6.79353e-11		RAB20	ENSG00000139832.5	1420.84	0.290919	0.0762928	3.81319	0.000137184	0.000603917
EIF1AY	ENSG00000198692.10	4399.41	0.287922	0.0518064	5.55766	2.73412e-08	2.04917e-07		BAHD1	ENSG00000140320.12	2673.1	0.290849	0.069755	4.16959	3.05154e-05	0.000153407
ZSWIM6	ENSG00000130449.6	1157.68	0.28792	0.092571	3.11027	0.00186918	0.00623347		JMJD4	ENSG00000081692.13	6530.34	0.290821	0.0455663	6.38238	1.74362e-10	1.94082e-09
RWDD3	ENSG00000122481.17	1124.03	0.28773	0.0808982	3.55669	0.000375554	0.00146987		ASB7	ENSG00000183475.13	2060.42	0.290804	0.0711769	4.08565	4.39538e-05	0.000213758
NHSL3	ENSG00000162522.11	30986.4	0.287653	0.0395736	7.26882	3.6263e-13	4.61475e-12		TPP1	ENSG00000166340.18	7132.84	0.290536	0.0540192	5.37838	7.516e-08	5.9446e-07
FAM222A	ENSG00000139438.6	1433.38	0.287403	0.0770925	3.72803	0.000192984	0.000801392		RPL32	ENSG00000144713.13	120272	0.290022	0.0507048	5.71981	1.06645e-08	9.54022e-08
GGACT	ENSG00000134864.11	510.699	0.287229	0.130941	2.19357	0.0282662	0.0670005		USP22	ENSG00000124422.12	55132.8	0.289996	0.0381642	7.59864	2.99262e-14	4.89563e-13
GPBP1L1	ENSG00000159592.11	10505.1	0.286754	0.0413422	6.93611	4.03037e-12	4.58448e-11		COA8	ENSG00000256053.9	3571.32	0.289987	0.0594085	4.88124	1.0542e-06	6.91338e-06
SLC22A3	ENSG00000146477.6	11465.6	0.286676	0.0399663	7.17294	7.34029e-13	9.06852e-12		CHKA	ENSG00000110721.12	4143.21	0.289939	0.0509838	5.6869	1.29369e-08	1.14287e-07
PPID	ENSG00000171497.5	7237.04	0.286666	0.040002	7.16629	7.70561e-13	9.49957e-12		CAND2	ENSG00000144712.12	120418	0.289889	0.0506651	5.72167	1.05484e-08	9.44132e-08
DNAJC8	ENSG00000126698.11	16245.8	0.286649	0.0403076	7.11153	1.14763e-12	1.3911e-11		ASAP3	ENSG00000088280.19	1145.72	0.289812	0.0791497	3.66157	0.000250673	0.00104046
PLOD1	ENSG00000083444.17	17219.9	0.286313	0.0402618	7.11127	1.1498e-12	1.39275e-11		DIPK2A	ENSG00000181744.9	1836.64	0.289744	0.0903827	3.20575	0.0013471	0.00474293
	ENSG00000268643.2	7314.59	0.286166	0.0430923	6.64077	3.12048e-11	3.25122e-10		SNX3	ENSG00000112335.15	14296.1	0.289562	0.037262	7.77097	7.78879e-15	1.33454e-13
JAG2	ENSG00000184916.9	10188.5	0.285852	0.0514735	5.55339	2.80183e-08	2.0954e-07		PGD	ENSG00000142657.21	35222.4	0.289305	0.0362604	7.97854	1.48073e-15	2.71499e-14
ZNF613	ENSG00000176024.18	2070.77	0.285621	0.0670837	4.25768	2.06559e-05	0.000101773		EEF1AKMT1	ENSG00000150456.11	1021.16	0.288892	0.0902377	3.20145	0.00136737	0.00480489
ST6GAL1	ENSG00000073849.16	1291.55	0.285031	0.0854384	3.3361	0.000849623	0.0030667		PTPN9	ENSG00000169410.10	4251.8	0.28841	0.0520065	5.54565	2.92859e-08	2.46911e-07
CACNA2D2	ENSG00000007402.12	749.742	0.284872	0.121093	2.35251	0.018647	0.0468754		SLC2A6	ENSG00000160326.14	1551.04	0.288335	0.0996172	2.89443	0.00379842	0.0117792
RPL36A-HNRNPH2	ENSG00000257529.5	72454.2	0.284498	0.048751	5.83575	5.35501e-09	4.37628e-08		RUNX2	ENSG00000124813.23	638.652	0.288182	0.128945	2.23492	0.0254225	0.060672
	ENSG00000288656.1	25110.7	0.284494	0.0451561	6.30023	2.97202e-10	2.78555e-09		VPS36	ENSG00000136100.14	1415.71	0.287929	0.0784185	3.6717	0.000240946	0.00100352
BTF3L4	ENSG00000134717.18	12310.6	0.284476	0.0371168	7.66435	1.79733e-14	2.60853e-13		ISCA1	ENSG00000135070.15	9135	0.287921	0.0500033	5.75804	8.50957e-09	7.68937e-08
EPB41L4A	ENSG00000129595.14	1093.86	0.284257	0.0846628	3.35752	0.000786451	0.00285404		MAPK10	ENSG00000109339.24	465.372	0.287643	0.145338	1.97913	0.0478015	0.102976
STMN1	ENSG00000117632.23	28228.4	0.284154	0.0406181	6.99574	2.63866e-12	3.05958e-11		GADD45A	ENSG00000116717.13	1295.85	0.287163	0.0768891	3.73477	0.000187885	0.000802383
TRIT1	ENSG00000043514.17	3001.59	0.284009	0.0562867	5.04576	4.51711e-07	2.89971e-06		MOB3C	ENSG00000142961.15	582.351	0.287127	0.110579	2.59659	0.00941548	0.0258914
KLHL1	ENSG00000150361.12	3584.62	0.283991	0.0674254	4.21193	2.53199e-05	0.000123214		POMT1	ENSG00000130714.19	2736.78	0.287092	0.0623818	4.60218	4.18087e-06	2.47173e-05
MYH10	ENSG00000133026.13	22209.7	0.283931	0.0327367	8.67318	4.20204e-18	8.11334e-17		SPDYE2	ENSG00000205238.10	392.254	0.286989	0.136902	2.09632	0.0360539	0.0813604
DNAJC18	ENSG00000170464.10	690.478	0.283558	0.101133	2.8038	0.00505037	0.0150652			ENSG00000285629.1	48578.1	0.286645	0.0554373	5.17061	2.33329e-07	1.70137e-06
STK36	ENSG00000163482.12	2656.36	0.283264	0.0587822	4.81887	1.44373e-06	8.55008e-06			ENSG00000271810.5	12886	0.286518	0.0466999	6.13531	8.49923e-10	8.73406e-09
MRTO4	ENSG00000053372.5	6800.88	0.28284	0.0429826	6.58034	4.69379e-11	4.79264e-10		IGSF8	ENSG00000162729.14	5838.91	0.286184	0.062759	4.56005	5.11405e-06	2.97175e-05
	ENSG00000255508.7	262704	0.282742	0.0353558	7.99706	1.27426e-15	2.04423e-14		MAML1	ENSG00000161021.13	6409.56	0.285809	0.054353	5.25838	1.45329e-07	1.09834e-06
ZNF615	ENSG00000197619.14	1357.72	0.282725	0.0833783	3.39087	0.000696714	0.00255786		RPS6KA3	ENSG00000177189.14	7151.13	0.285791	0.042093	6.7895	1.12522e-11	1.4262e-10
ZMYND8	ENSG00000101040.19	4903.07	0.282716	0.0514822	5.49152	3.9849e-08	2.91856e-07		CHST14	ENSG00000169105.8	4124.41	0.285775	0.0577041	4.95242	7.32977e-07	4.95167e-06
STK19	ENSG00000204344.15	1843.49	0.282268	0.0723649	3.90062	9.59467e-05	0.000423131		RAE1	ENSG00000101146.13	4112.22	0.285403	0.0589265	4.84338	1.27651e-06	8.26546e-06
LEF1	ENSG00000138795.10	674.781	0.282252	0.108956	2.59051	0.00958332	0.0264211		ADAP2	ENSG00000184060.11	684.235	0.285352	0.10684	2.67084	0.00756619	0.0214123
CTDSP2	ENSG00000175215.11	7923.24	0.282094	0.0452335	6.23639	4.47772e-10	4.11022e-09		KIF1B	ENSG00000054523.19	16240.8	0.285213	0.0455453	6.26218	3.79631e-10	4.06334e-09
GLUL	ENSG00000135821.19	16312.7	0.281978	0.0352149	8.00735	1.1721e-15	1.88557e-14		DGLUCY	ENSG00000133943.21	2199.02	0.285067	0.0657023	4.33877	1.43283e-05	7.63923e-05
TIGD5	ENSG00000179886.6	3549.95	0.281566	0.0543722	5.17849	2.23693e-07	1.49485e-06		EIF2B3	ENSG00000070785.17	4297.3	0.285035	0.0593013	4.80657	1.53545e-06	9.80023e-06
NRDC	ENSG00000078618.22	15395.9	0.281436	0.0349774	8.04622	8.53875e-16	1.38649e-14		SSH1	ENSG00000084112.15	4669.46	0.284937	0.0544279	5.23512	1.64878e-07	1.23564e-06
CCDC120	ENSG00000147144.13	1297.41	0.281012	0.0766858	3.66447	0.000247855	0.00100632		KLHL21	ENSG00000162413.16	8758.23	0.284918	0.0599294	4.75423	1.99203e-06	1.2448e-05
FAM219B	ENSG00000178761.15	3999.09	0.280937	0.0581314	4.83279	1.34635e-06	8.01712e-06		RPL22	ENSG00000116251.11	48840.9	0.284903	0.0550123	5.17891	2.23189e-07	1.63515e-06
IRAK1	ENSG00000184216.14	28828.8	0.280888	0.0338826	8.29006	1.13193e-16	1.97468e-15		NOP2	ENSG00000111641.12	9833.07	0.284854	0.0464345	6.13454	8.54061e-10	8.77128e-09
RLF	ENSG00000117000.9	2739.46	0.280864	0.0586037	4.79261	1.64627e-06	9.68447e-06		SMOC1	ENSG00000198732.11	3544.82	0.284749	0.0833928	3.41455	0.000638875	0.00242821
	ENSG00000261582.1	12667.7	0.280639	0.0383058	7.32627	2.36652e-13	3.0496e-12		PTPN12	ENSG00000127947.16	2291.63	0.284735	0.0670697	4.24536	2.18247e-05	0.000112855
GRHL2	ENSG00000083307.12	12186.5	0.28039	0.0502442	5.58054	2.39774e-08	1.81588e-07		TOP1	ENSG00000198900.7	30273.5	0.28473	0.037629	7.56677	3.82616e-14	6.18902e-13
CRTC1	ENSG00000105662.16	2700.54	0.280389	0.0642502	4.36401	1.27698e-05	6.4945e-05		INVS	ENSG00000119509.13	1536.08	0.284415	0.0781262	3.64046	0.000272151	0.00112167
PRSS23	ENSG00000150687.12	1682.02	0.280236	0.0738594	3.79417	0.000148135	0.00062792		KRR1	ENSG00000111615.14	11577.1	0.284406	0.0489761	5.80703	6.35903e-09	5.8424e-08
SLC2A8	ENSG00000136856.18	2799.79	0.280098	0.0572326	4.89403	9.87927e-07	6.00856e-06		GAS2L3	ENSG00000139354.11	2117.58	0.284381	0.0695699	4.0877	4.35675e-05	0.000212121
AFG2A	ENSG00000145375.9	2219.94	0.279663	0.065781	4.25142	2.12417e-05	0.0001046		CDKN2AIPNL	ENSG00000237190.4	5381.74	0.284116	0.0492087	5.77369	7.75553e-09	7.04547e-08
	ENSG00000285713.1	1131.29	0.279655	0.0918451	3.04486	0.00232792	0.00758694		FAM117B	ENSG00000138439.12	4041.92	0.283983	0.0613032	4.63243	3.61403e-06	2.15687e-05
BTN3A1	ENSG00000026950.17	720.693	0.279391	0.0992917	2.81384	0.00489531	0.0146354		CLCN4	ENSG00000073464.13	1449.09	0.28392	0.0732364	3.87677	0.000105853	0.000476101
SYNGAP1	ENSG00000197283.18	1063.83	0.279355	0.0939227	2.9743	0.00293654	0.00929475		FLOT2	ENSG00000132589.16	10396.3	0.283888	0.0463047	6.13087	8.73994e-10	8.96517e-09
TBC1D22B	ENSG00000065491.8	1324.57	0.279318	0.0807423	3.45938	0.000541421	0.00203622		SLC25A51	ENSG00000122696.14	3696.81	0.283841	0.0538377	5.27216	1.34826e-07	1.02475e-06
QRICH2	ENSG00000129646.16	778.531	0.279311	0.103723	2.69286	0.00708421	0.0202583		MED13L	ENSG00000123066.9	4055.08	0.28384	0.0530116	5.3543	8.58906e-08	6.72447e-07
TGIF2	ENSG00000118707.11	2394.17	0.279295	0.0651266	4.28849	1.7989e-05	8.95183e-05		PTGFRN	ENSG00000134247.10	13312.9	0.283799	0.0399238	7.1085	1.17309e-12	1.64921e-11
UQCRH	ENSG00000173660.12	36546.8	0.279181	0.0406368	6.87015	6.41327e-12	7.17277e-11		SLC31A2	ENSG00000136867.11	544.287	0.283596	0.113024	2.50916	0.0121019	0.0321098
PAFAH1B2	ENSG00000168092.14	14147.7	0.278974	0.0412252	6.76708	1.31408e-11	1.41588e-10		ZNF286A-TBC1D26	ENSG00000255104.8	3777.61	0.283387	0.0608955	4.65365	3.26102e-06	1.96482e-05
RPL19	ENSG00000108298.12	161414	0.278848	0.0382705	7.28622	3.18764e-13	4.07145e-12		TOP2B	ENSG00000077097.16	22833.8	0.28335	0.0375191	7.55217	4.28076e-14	6.87063e-13
MAPK13	ENSG00000156711.17	1559.33	0.278819	0.072257	3.85871	0.000113989	0.000493792		P4HA1	ENSG00000122884.13	5006.95	0.283295	0.0589756	4.8036	1.5584e-06	9.92809e-06
CSAG2	ENSG00000268902.3	2705.28	0.278597	0.0701894	3.96922	7.21086e-05	0.000324938		DDI2	ENSG00000197312.12	11110.7	0.283205	0.0405293	6.98767	2.79497e-12	3.78837e-11
EEF1A2	ENSG00000101210.13	80647.8	0.278492	0.0354381	7.85856	3.88589e-15	5.99567e-14		CARD10	ENSG00000100065.15	838.814	0.282953	0.102151	2.76995	0.00560643	0.0164297
HUWE1	ENSG00000086758.16	29194.3	0.278476	0.0372888	7.46809	8.13678e-14	1.1017e-12		SSU72	ENSG00000160075.12	23438.6	0.282832	0.0340167	8.31451	9.21356e-17	1.92623e-15
NUDT22	ENSG00000149761.9	4585.93	0.278094	0.0586964	4.73784	2.16005e-06	1.25009e-05		RPS4X	ENSG00000198034.11	108343	0.282722	0.0482795	5.85595	4.743e-09	4.4295e-08
STX8	ENSG00000170310.15	2382.29	0.277916	0.0584281	4.75654	1.96936e-06	1.14789e-05		USP33	ENSG00000077254.14	8108.34	0.282621	0.0421976	6.69756	2.11931e-11	2.60086e-10
EPB41	ENSG00000159023.22	15370.1	0.277897	0.0359399	7.73227	1.05647e-14	1.56336e-13		ZNF852	ENSG00000178917.17	1131.4	0.282538	0.0963912	2.93116	0.00337701	0.0106
GRK2	ENSG00000173020.11	25340.7	0.277693	0.0479689	5.78902	7.07969e-09	5.69195e-08		SRF	ENSG00000112658.8	6589.39	0.282227	0.0508591	5.54919	2.86994e-08	2.42206e-07
UBB	ENSG00000170315.14	98519.2	0.27745	0.0381357	7.27534	3.45537e-13	4.40046e-12		LOC122526780	ENSG00000282936.2	403.297	0.282108	0.129018	2.18659	0.0287727	0.0673067
LDB1	ENSG00000198728.11	10240.4	0.277373	0.0411406	6.74208	1.56136e-11	1.66782e-10		C2CD3	ENSG00000168014.18	3349.04	0.281855	0.0583901	4.8271	1.38537e-06	8.90248e-06
ACTA2	ENSG00000107796.13	515.027	0.277092	0.124826	2.21983	0.0264305	0.0633326		ZNF286A	ENSG00000187607.16	3747.54	0.281803	0.0613914	4.59027	4.42664e-06	2.60434e-05
SAT2	ENSG00000141504.12	3802.22	0.276959	0.0614136	4.50974	6.49076e-06	3.46241e-05		YLPM1	ENSG00000119596.18	9453.02	0.281778	0.0591059	4.76734	1.86672e-06	1.1734e-05
ATP13A2	ENSG00000159363.19	8326.38	0.276942	0.0428512	6.46287	1.02739e-10	1.00924e-09		MMP15	ENSG00000102996.5	13252	0.281726	0.0433413	6.50017	8.02274e-11	9.289e-10
RXRA	ENSG00000186350.12	17143.5	0.27673	0.0409113	6.76416	1.34089e-11	1.44297e-10		RBM38	ENSG00000132819.17	4225.22	0.281702	0.0595971	4.72677	2.28115e-06	1.413e-05
ERO1B	ENSG00000086619.14	527.828	0.276522	0.117827	2.34685	0.0189331	0.0474365		LRRC42	ENSG00000116212.15	3553.87	0.281423	0.0537267	5.23805	1.62284e-07	1.21942e-06
MAPK15	ENSG00000181085.15	407.319	0.276247	0.135078	2.04509	0.0408461	0.0915084		CCNB1IP1	ENSG00000100814.18	2652.46	0.281105	0.0675964	4.15857	3.20246e-05	0.000160283
RPL23	ENSG00000125691.14	145142	0.276092	0.0460711	5.99274	2.06333e-09	1.77391e-08		NUDT3	ENSG00000272325.2	11602.7	0.280667	0.0383762	7.31356	2.60158e-13	3.85855e-12
CANX	ENSG00000127022.16	79264.1	0.276076	0.0402084	6.86613	6.59658e-12	7.34938e-11		USP8	ENSG00000138592.14	3973.05	0.280136	0.0539696	5.19064	2.09578e-07	1.54598e-06
WDR3	ENSG00000065183.16	15271.8	0.276065	0.0366531	7.53183	5.00342e-14	6.91476e-13		ANKRD46	ENSG00000186106.11	2821.23	0.27959	0.0571512	4.89211	9.97603e-07	6.57729e-06
KDELR1	ENSG00000105438.9	14210.6	0.275488	0.0346258	7.95613	1.775e-15	2.8086e-14		PDGFRL	ENSG00000104213.13	493.672	0.279536	0.138946	2.01183	0.0442374	0.0965587
SIRT1	ENSG00000096717.12	3436.77	0.275468	0.0573351	4.80453	1.55116e-06	9.15818e-06		FRYL	ENSG00000075539.15	4301.37	0.279416	0.0592881	4.71285	2.44276e-06	1.50542e-05
PSMB2	ENSG00000126067.12	15619.9	0.275365	0.0361603	7.61513	2.63423e-14	3.73875e-13		RPL7	ENSG00000147604.14	179710	0.279394	0.0482912	5.78561	7.22505e-09	6.58821e-08
SPEN	ENSG00000065526.12	8157.54	0.27517	0.0414902	6.63217	3.30777e-11	3.43017e-10		ZBTB22	ENSG00000236104.3	1828.75	0.279188	0.0768663	3.63213	0.000281095	0.00115405
TMEM167B	ENSG00000215717.7	4903.18	0.274409	0.05586	4.91244	8.99489e-07	5.5054e-06		NPM1	ENSG00000181163.14	163825	0.279032	0.0449048	6.21385	5.17018e-10	5.45823e-09
ZNF726	ENSG00000213967.11	2886.9	0.274216	0.059805	4.58516	4.53633e-06	2.49735e-05		PBX2	ENSG00000204304.12	4513.54	0.278916	0.0500927	5.56799	2.57697e-08	2.18566e-07
OGA	ENSG00000198408.14	13177	0.273963	0.043145	6.34982	2.15562e-10	2.04466e-09		C1orf210	ENSG00000253313.6	2016.83	0.278368	0.0712652	3.90609	9.3803e-05	0.000426188
PIGK	ENSG00000142892.15	14719.4	0.273655	0.0505623	5.41223	6.22438e-08	4.46827e-07		ARRDC2	ENSG00000105643.11	778.645	0.278125	0.0946487	2.9385	0.00329806	0.0103829
RPL37A	ENSG00000197756.10	144582	0.273579	0.0876237	3.12221	0.00179501	0.00600574		RNF19B	ENSG00000116514.17	1466.87	0.27808	0.0834049	3.3341	0.000855766	0.00314905
RNF24	ENSG00000101236.17	4242.51	0.273249	0.0601703	4.54126	5.59185e-06	3.01626e-05		PUDP	ENSG00000130021.15	1919.49	0.277773	0.0762745	3.64176	0.000270783	0.0011163
GPN2	ENSG00000142751.15	4020.02	0.272903	0.0551832	4.9454	7.59892e-07	4.7043e-06		ZCCHC17	ENSG00000121766.16	6647.73	0.27765	0.0439067	6.32363	2.55495e-10	2.7963e-09
ZBTB22	ENSG00000236104.3	1883.53	0.272616	0.0796903	3.42094	0.000624051	0.00231409		CABLES1	ENSG00000134508.13	3660.68	0.277597	0.0601821	4.61262	3.97628e-06	2.35816e-05
RPS19	ENSG00000105372.8	58078.2	0.272553	0.036627	7.44132	9.96837e-14	1.33925e-12		CDKL3	ENSG00000006837.12	469.346	0.277487	0.124572	2.22751	0.025913	0.061609
DIP2C	ENSG00000151240.17	2724.63	0.272501	0.059424	4.5857	4.52462e-06	2.4917e-05		PRKCH	ENSG00000027075.16	1339.78	0.277457	0.0791923	3.50358	0.000459046	0.00180569
CBX2	ENSG00000173894.11	10748.9	0.272436	0.0397527	6.85326	7.2188e-12	7.99642e-11		LRCH3	ENSG00000186001.14	3103.84	0.277096	0.0656798	4.21889	2.45513e-05	0.000125165
RBIS	ENSG00000176731.12	5708.61	0.272039	0.0514307	5.28943	1.227e-07	8.48539e-07		GNPDA1	ENSG00000113552.16	4764.95	0.276957	0.0507413	5.45823	4.80915e-08	3.9148e-07
TTC39B	ENSG00000155158.20	1493.6	0.271836	0.0729832	3.72464	0.000195591	0.000810668		KIF2C	ENSG00000142945.13	8936.13	0.276827	0.0434165	6.37607	1.81685e-10	2.01837e-09
PITPNM1	ENSG00000110697.13	4740.1	0.271828	0.0499997	5.43659	5.43093e-08	3.92465e-07		CLIC4	ENSG00000169504.15	13783.1	0.276798	0.0374706	7.38708	1.50088e-13	2.28383e-12
RPL18A	ENSG00000105640.13	134628	0.271698	0.0411198	6.60746	3.90968e-11	4.02277e-10		SDS	ENSG00000135094.11	531.563	0.276451	0.117104	2.36073	0.0182389	0.045995
PSME2	ENSG00000100911.16	8416.84	0.271322	0.0499912	5.4274	5.71823e-08	4.12026e-07		SH3TC1	ENSG00000125089.18	1030.51	0.276437	0.0933897	2.96004	0.00307603	0.00977622
ETS2	ENSG00000157557.13	1141.05	0.271231	0.0908735	2.98471	0.00283846	0.00901556		NINJ1	ENSG00000131669.10	7816.74	0.276326	0.0548077	5.04174	4.61309e-07	3.21875e-06
	ENSG00000258728.1	2248.86	0.271214	0.061044	4.44292	8.87443e-06	4.61915e-05		GCNT3	ENSG00000140297.13	2744.6	0.276172	0.0582647	4.73995	2.13766e-06	1.32896e-05
HOXB7	ENSG00000260027.5	371.973	0.271087	0.135	2.00806	0.0446369	0.0986315		RPL9	ENSG00000163682.17	122699	0.276028	0.0534517	5.16407	2.41632e-07	1.75889e-06
HNRNPA1L2	ENSG00000139675.13	2928.94	0.270804	0.0793858	3.41125	0.000646668	0.00239081		FBH1	ENSG00000134452.20	6393.47	0.275794	0.0450411	6.12316	9.17363e-10	9.38736e-09
IPO9	ENSG00000198700.10	18938.1	0.270645	0.0362296	7.47028	8.00248e-14	1.08587e-12		ZNF740	ENSG00000139651.11	6120.54	0.275441	0.0472547	5.82885	5.58111e-09	5.15836e-08
ISG20	ENSG00000172183.16	762.112	0.27046	0.108314	2.497	0.0125249	0.0333908		EXOSC10	ENSG00000171824.14	9405.02	0.275302	0.0435722	6.31829	2.64468e-10	2.88716e-09
TRIM44	ENSG00000166326.7	11684	0.270436	0.0346414	7.80673	5.86893e-15	8.90497e-14		BAZ2A	ENSG00000076108.12	8359.07	0.275122	0.0516054	5.33125	9.75365e-08	7.55964e-07
SH3KBP1	ENSG00000147010.18	1860.77	0.270255	0.0777722	3.47496	0.000510926	0.00193427		OXSR1	ENSG00000172939.9	7386.69	0.274604	0.0419595	6.54451	5.96905e-11	6.98732e-10
RPL17	ENSG00000265681.8	134315	0.269875	0.0462465	5.83556	5.36096e-09	4.37908e-08		RTN4RL2	ENSG00000186907.8	2023.13	0.274589	0.0793797	3.45918	0.000541828	0.00209258
GRPEL2	ENSG00000164284.15	10083.2	0.269859	0.0387696	6.96058	3.3888e-12	3.88013e-11		KTI12	ENSG00000198841.4	2312.72	0.27458	0.0659898	4.16095	3.16932e-05	0.000158765
NFIL3	ENSG00000165030.4	1321.39	0.269468	0.0820592	3.28383	0.00102408	0.00363627		KIF23	ENSG00000137807.16	3615.45	0.274547	0.0542828	5.05772	4.24305e-07	2.9789e-06
CDC20	ENSG00000117399.14	20583.4	0.269427	0.0396317	6.79828	1.05877e-11	1.14999e-10		DIP2B	ENSG00000066084.13	5473.69	0.274405	0.0566397	4.84476	1.26767e-06	8.2145e-06
GNAI3	ENSG00000065135.12	15666.2	0.269244	0.0375375	7.17268	7.35421e-13	9.07926e-12		ARL6	ENSG00000113966.10	1053.68	0.274226	0.0932125	2.94195	0.00326157	0.010284
SLC26A11	ENSG00000181045.15	2243.75	0.269128	0.0752464	3.57662	0.000348062	0.0013672		MTHFD1L	ENSG00000120254.16	4678.7	0.274174	0.0512643	5.34824	8.88114e-08	6.94354e-07
METTL25	ENSG00000127720.8	891.051	0.268853	0.0953861	2.81858	0.0048237	0.0144511		PRKX	ENSG00000183943.6	4279.32	0.274073	0.0538563	5.08898	3.59999e-07	2.55061e-06
KANK3	ENSG00000186994.11	652.736	0.268803	0.105758	2.54169	0.0110319	0.0299066		MTMR1	ENSG00000063601.17	5720.15	0.273803	0.0509591	5.37299	7.74415e-08	6.11651e-07
PARD6B	ENSG00000124171.9	734.161	0.268701	0.107687	2.4952	0.0125885	0.0335191		DNAJB5	ENSG00000137094.16	792.081	0.273499	0.104279	2.62277	0.00872186	0.0242271
CTNS	ENSG00000040531.16	2744.16	0.268644	0.063874	4.20584	2.60119e-05	0.000126368		YTHDF2	ENSG00000198492.16	17436.5	0.273279	0.0380061	7.19041	6.45948e-13	9.24173e-12
WDR19	ENSG00000157796.18	1249.08	0.268608	0.091431	2.93782	0.00330528	0.0103375		DAZAP2	ENSG00000183283.16	13886.8	0.273247	0.0381886	7.15519	8.35589e-13	1.18849e-11
LOC122455342	ENSG00000284526.1	7479.27	0.268449	0.0431805	6.21689	5.07095e-10	4.62784e-09			ENSG00000288699.1	19188.5	0.272892	0.0399484	6.83112	8.42551e-12	1.08163e-10
PARK7	ENSG00000116288.13	48511.1	0.268367	0.0408206	6.57429	4.88855e-11	4.97686e-10		GDAP1	ENSG00000104381.14	2101.87	0.272716	0.0797206	3.4209	0.000624152	0.00237863
RNF130	ENSG00000113269.14	8219.2	0.268313	0.0436227	6.15077	7.71072e-10	6.91336e-09		GLIS2	ENSG00000126603.9	1026.25	0.272573	0.0925212	2.94606	0.00321853	0.0101758
ZBTB40	ENSG00000184677.18	2416.14	0.268136	0.0699232	3.83473	0.000125705	0.000539591		SINHCAF	ENSG00000139146.14	9886.6	0.272546	0.0459766	5.92794	3.06766e-09	2.93918e-08
ZNF132	ENSG00000131849.12	1127.84	0.26769	0.0861999	3.10546	0.00189985	0.00632603		RIC8B	ENSG00000111785.21	1287.59	0.272509	0.0857765	3.17697	0.00148822	0.00517391
ZZZ3	ENSG00000036549.13	8111.14	0.267602	0.0424954	6.29721	3.03051e-10	2.83577e-09		SENP6	ENSG00000112701.18	8237.08	0.272471	0.0443203	6.14776	7.85855e-10	8.11e-09
ELOVL1	ENSG00000066322.15	16783.9	0.267594	0.0363298	7.36569	1.76235e-13	2.29656e-12		NDRG3	ENSG00000101079.21	6606.08	0.272419	0.0456089	5.97295	2.33004e-09	2.26955e-08
IRF7	ENSG00000185507.21	902.185	0.267558	0.102396	2.61298	0.00897578	0.024956		TMEM234	ENSG00000160055.20	729.102	0.27237	0.10839	2.51287	0.0119753	0.0317988
GBE1	ENSG00000114480.13	5101.71	0.26748	0.0458971	5.82783	5.61528e-09	4.56962e-08			ENSG00000258989.1	615.345	0.272046	0.122617	2.21866	0.0265097	0.0628169
GNB5	ENSG00000069966.19	1999.69	0.267441	0.0745021	3.58971	0.000331043	0.00130686		MYSM1	ENSG00000162601.11	2104.8	0.272033	0.0697461	3.90033	9.60605e-05	0.000435397
GLRX	ENSG00000173221.14	3310.24	0.267399	0.0546235	4.89532	9.81481e-07	5.97564e-06		NAALAD2	ENSG00000077616.11	428.784	0.271968	0.133952	2.03034	0.0423217	0.0930344
AK4	ENSG00000162433.15	20638.2	0.267395	0.0358049	7.46812	8.13483e-14	1.1017e-12		PHPT1	ENSG00000054148.18	10344.9	0.271936	0.0449204	6.05373	1.41532e-09	1.41424e-08
RNASEK	ENSG00000219200.12	6788.29	0.267027	0.0510208	5.23368	1.66165e-07	1.13065e-06		METTL25	ENSG00000127720.8	863.623	0.271864	0.103681	2.62211	0.00873868	0.0242698
ATXN7L3	ENSG00000087152.16	3488	0.266998	0.0586119	4.55534	5.22997e-06	2.83693e-05		DENND5B	ENSG00000170456.16	1328.11	0.271763	0.0841307	3.23025	0.00123681	0.00438964
AGBL3	ENSG00000146856.14	1549.56	0.266955	0.0781238	3.41708	0.000632976	0.00234419		TSPAN5	ENSG00000168785.8	790.013	0.271718	0.107226	2.53407	0.0112746	0.0301787
DIP2B	ENSG00000066084.13	5636.07	0.266524	0.04785	5.57	2.54745e-08	1.92172e-07		DNAJC8	ENSG00000126698.11	15641.6	0.271682	0.0452774	6.00039	1.96846e-09	1.92841e-08
	ENSG00000262526.2	38328.9	0.266445	0.0388796	6.85307	7.22797e-12	8.00147e-11		RWDD2A	ENSG00000013392.8	2230.55	0.271636	0.0638166	4.25652	2.07637e-05	0.000107795
PANX2	ENSG00000073150.14	2405.2	0.266271	0.0685583	3.88387	0.000102809	0.000450874		NFIL3	ENSG00000165030.4	1280.32	0.271593	0.0830984	3.26833	0.00108186	0.00389253
IFNAR2-IL10RB	ENSG00000249624.10	3450.1	0.266254	0.0654978	4.06509	4.80143e-05	0.000223625			ENSG00000285708.1	3855.27	0.271165	0.0559043	4.85051	1.23141e-06	7.99479e-06
ATAD3A	ENSG00000197785.14	13129.1	0.26621	0.0470232	5.66125	1.50273e-08	1.16604e-07		ZFYVE9	ENSG00000157077.16	4304.86	0.271136	0.0504692	5.37231	7.77341e-08	6.13677e-07
GAREM1	ENSG00000141441.16	6573.86	0.266127	0.0475729	5.59409	2.21779e-08	1.68401e-07		PTPRG	ENSG00000144724.20	2764.41	0.271078	0.0655909	4.13285	3.58293e-05	0.000177704
CELSR2	ENSG00000143126.8	7518.32	0.266049	0.0398347	6.67883	2.40862e-11	2.53541e-10		SOX4	ENSG00000124766.7	23278.1	0.271076	0.040139	6.75344	1.44377e-11	1.80839e-10
FAM168A	ENSG00000054965.11	6263.98	0.266032	0.0430733	6.17627	6.56328e-10	5.93361e-09		ROR1	ENSG00000185483.12	1121.81	0.270643	0.0827693	3.26984	0.00107608	0.00387338
EIF2B3	ENSG00000070785.17	4405.26	0.265989	0.0519618	5.11893	3.0728e-07	2.01275e-06		BRWD3	ENSG00000165288.11	472.519	0.27037	0.124588	2.17011	0.0299983	0.0696941
LRRC41	ENSG00000132128.17	17515.5	0.26593	0.0411067	6.46927	9.84771e-11	9.70128e-10		ZFTA	ENSG00000188070.9	835.784	0.270365	0.104738	2.58135	0.0098416	0.0268719
ZNF189	ENSG00000136870.11	1801.92	0.265916	0.0680338	3.90859	9.28365e-05	0.000410457		PER1	ENSG00000179094.16	2027.17	0.270033	0.0921965	2.92888	0.00340184	0.0106681
NALF2	ENSG00000130054.5	4823.5	0.265899	0.0593406	4.48091	7.43265e-06	3.91908e-05			ENSG00000285839.1	8165.64	0.269996	0.0437467	6.17179	6.7519e-10	7.01909e-09
LTA4H	ENSG00000111144.10	7309.78	0.265793	0.0410368	6.47693	9.36064e-11	9.23718e-10		AOC2	ENSG00000131480.9	503.434	0.269765	0.127405	2.11738	0.0342273	0.0777964
APOO	ENSG00000184831.14	12609.9	0.265551	0.0455378	5.83143	5.49551e-09	4.48055e-08		MYH14	ENSG00000105357.19	7931.78	0.26943	0.0634524	4.24617	2.17454e-05	0.000112514
YWHAZ	ENSG00000164924.18	90085.9	0.265296	0.0319637	8.29992	1.04186e-16	1.82135e-15		CDYL	ENSG00000153046.18	3336.02	0.268977	0.0597456	4.50204	6.73055e-06	3.82862e-05
USP46	ENSG00000109189.13	5145.53	0.265292	0.0518461	5.11691	3.10577e-07	2.03281e-06		RHOC	ENSG00000155366.17	22944.3	0.268733	0.0404392	6.64537	3.02464e-11	3.65386e-10
STK25	ENSG00000115694.15	13929.4	0.265069	0.0424785	6.24007	4.37381e-10	4.02758e-09		ST8SIA4	ENSG00000113532.13	1018.07	0.268097	0.0921394	2.90969	0.00361787	0.0112831
ARHGAP28	ENSG00000088756.13	1435.57	0.264962	0.0882443	3.0026	0.00267688	0.00856503		FBXO38	ENSG00000145868.17	3461.62	0.267994	0.0587369	4.56262	5.05193e-06	2.93967e-05
ZFYVE1	ENSG00000165861.14	1090.73	0.264941	0.0940174	2.81801	0.00483229	0.0144719		TMCO4	ENSG00000162542.14	4153.11	0.267926	0.0594923	4.50354	6.68306e-06	3.80415e-05
ATP5MJ	ENSG00000156411.10	11053.5	0.264913	0.0560338	4.72773	2.27039e-06	1.30798e-05		SNRNP40	ENSG00000060688.13	9976.75	0.267759	0.0518298	5.16612	2.3901e-07	1.7413e-06
SLC6A6	ENSG00000131389.18	1312.69	0.264851	0.0829726	3.19203	0.00141278	0.00484647		LHX2	ENSG00000106689.11	967.465	0.267715	0.104825	2.55393	0.0106514	0.0287551
TNK1	ENSG00000174292.12	1447.34	0.264843	0.0877482	3.01821	0.00254271	0.00818278		ZNF512	ENSG00000243943.10	1741.27	0.267703	0.0699541	3.82684	0.000129797	0.000573474
CCNB1IP1	ENSG00000100814.18	2722.36	0.264412	0.0614979	4.29953	1.71161e-05	8.56449e-05		RAB12	ENSG00000206418.5	3082.35	0.267655	0.0633052	4.22802	2.35761e-05	0.000120918
TLNRD1	ENSG00000140406.4	3980.13	0.264372	0.0604405	4.37409	1.21938e-05	6.22163e-05		TRIM44	ENSG00000166326.7	11300.8	0.267442	0.0383003	6.98276	2.89435e-12	3.91682e-11
TMEM120B	ENSG00000188735.13	5050.54	0.264261	0.0442975	5.9656	2.43737e-09	2.07188e-08		PIN4	ENSG00000102309.15	113919	0.267249	0.0481398	5.55152	2.8319e-08	2.39233e-07
ISCA1	ENSG00000135070.15	9349.14	0.264087	0.0401475	6.57791	4.7711e-11	4.86585e-10		HCCS	ENSG00000004961.15	3557.61	0.267244	0.0547491	4.88126	1.05412e-06	6.91338e-06
SLC35F2	ENSG00000110660.15	6639.83	0.263166	0.0461669	5.70033	1.19579e-08	9.40058e-08			ENSG00000288208.1	7507.24	0.26696	0.0521408	5.11997	3.05585e-07	2.18972e-06
GALT	ENSG00000213930.12	2175.56	0.263116	0.0620102	4.2431	2.20449e-05	0.000108236		PSMB2	ENSG00000126067.12	15076	0.266828	0.0408336	6.53451	6.38172e-11	7.45016e-10
MMACHC	ENSG00000132763.15	32477.3	0.263113	0.0399398	6.58774	4.46582e-11	4.57062e-10		CNOT6	ENSG00000113300.13	12269	0.266788	0.0388556	6.86614	6.5961e-12	8.6109e-11
BAG6	ENSG00000204463.13	25692.3	0.262659	0.0351609	7.4702	8.00731e-14	1.08587e-12		TLNRD1	ENSG00000140406.4	3857.41	0.266726	0.0640401	4.16499	3.11369e-05	0.000156208
TEAD3	ENSG00000007866.22	1438.29	0.262549	0.0724321	3.62476	0.00028923	0.00115652		IFNAR2	ENSG00000159110.21	2159.82	0.266343	0.076308	3.49037	0.000482351	0.00188906
LRRC8B	ENSG00000197147.15	5002.9	0.26254	0.0467748	5.61285	1.99019e-08	1.51783e-07		MAN1A2	ENSG00000198162.12	6768.99	0.266206	0.0455331	5.84644	5.02213e-09	4.66709e-08
RPL7A	ENSG00000148303.17	290306	0.262539	0.033121	7.92666	2.2512e-15	3.52992e-14		SEMA3F	ENSG00000001617.12	3580.13	0.266054	0.0596877	4.45744	8.29458e-06	4.6376e-05
ENTPD4	ENSG00000197217.13	5073.79	0.26252	0.0480992	5.45788	4.81842e-08	3.50244e-07		DCTN4	ENSG00000132912.13	11661.7	0.265938	0.0398251	6.67764	2.42822e-11	2.9671e-10
BLTP1	ENSG00000138688.16	3443.09	0.262281	0.0596447	4.3974	1.09555e-05	5.6262e-05		TAB2	ENSG00000055208.19	5249.97	0.265549	0.0543539	4.88556	1.03137e-06	6.77365e-06
LRRIQ1	ENSG00000133640.20	438.552	0.262073	0.132334	1.98038	0.0476604	0.104127		SH3PXD2B	ENSG00000174705.13	3651.2	0.265386	0.0525511	5.05005	4.41693e-07	3.09203e-06
PTCH1	ENSG00000185920.17	2904.64	0.26185	0.0648553	4.03745	5.40357e-05	0.000249522		RRM2B	ENSG00000048392.12	6281.57	0.265254	0.0479437	5.53261	3.15509e-08	2.64433e-07
PFN2	ENSG00000070087.14	14495.7	0.261703	0.0388316	6.73943	1.59013e-11	1.69751e-10		RERE	ENSG00000142599.19	2982.08	0.265095	0.0670838	3.9517	7.75972e-05	0.000357722
SPIN3	ENSG00000204271.13	1693	0.261652	0.0831334	3.14738	0.00164742	0.00556424		KLHDC8B	ENSG00000185909.15	1894.09	0.264744	0.0691305	3.82962	0.000128342	0.000567342
GNG12	ENSG00000172380.6	10874.7	0.261652	0.0367812	7.11374	1.12942e-12	1.37094e-11		FOXO3B	ENSG00000240445.6	2494.29	0.264614	0.0646568	4.09259	4.26585e-05	0.000208412
GNG10	ENSG00000242616.4	7462.67	0.261519	0.0448992	5.82459	5.72541e-09	4.6527e-08		EPB41	ENSG00000159023.22	14807.8	0.264468	0.0394918	6.69677	2.13072e-11	2.61298e-10
GART	ENSG00000159131.17	17290.2	0.261478	0.0329328	7.93974	2.02602e-15	3.19126e-14		ZNG1A	ENSG00000172785.18	11872.3	0.264322	0.0579703	4.55962	5.1247e-06	2.9759e-05
NUP210	ENSG00000132182.12	18701.5	0.261444	0.0394122	6.63359	3.2762e-11	3.40529e-10		KDM6B	ENSG00000132510.11	8606	0.263942	0.0705033	3.74369	0.000181339	0.000777358
ACTR8	ENSG00000113812.14	3281.2	0.26139	0.0527961	4.95093	7.386e-07	4.57879e-06		ZNF625-ZNF20	ENSG00000213297.8	1735.27	0.263832	0.0709595	3.71806	0.000200756	0.000850512
C1orf226	ENSG00000239887.6	681.032	0.261251	0.104253	2.50594	0.0122128	0.032674		GLCCI1	ENSG00000106415.13	663.294	0.263757	0.115151	2.29053	0.0219908	0.0537732
INTU	ENSG00000164066.13	1140.94	0.261101	0.088803	2.94022	0.00327976	0.0102651		RPS6	ENSG00000137154.13	244716	0.263599	0.0425503	6.19498	5.82915e-10	6.12349e-09
VCP	ENSG00000165280.18	69186.9	0.260974	0.0346148	7.53937	4.72241e-14	6.53681e-13		VPS18	ENSG00000104142.11	3816.06	0.26352	0.062359	4.22586	2.38027e-05	0.000121886
ATP5MK	ENSG00000173915.16	12514	0.260936	0.0461433	5.6549	1.55937e-08	1.20353e-07		CSTB	ENSG00000160213.9	17597.1	0.263185	0.0409655	6.42456	1.32253e-10	1.4966e-09
RPL17-C18orf32	ENSG00000215472.10	140849	0.260922	0.0459376	5.67992	1.3476e-08	1.05084e-07		CCDC88C	ENSG00000015133.19	6288.24	0.262962	0.0629506	4.17728	2.95019e-05	0.000148664
TUBA1C	ENSG00000167553.16	80074	0.260774	0.0277976	9.38118	6.52392e-21	1.55339e-19		PLAGL2	ENSG00000126003.7	3409.37	0.262759	0.0753684	3.48633	0.000489692	0.00191472
RAB28	ENSG00000157869.16	1954.56	0.260684	0.0792019	3.29139	0.000996947	0.00354538		VHL	ENSG00000134086.8	12753.2	0.262678	0.0402969	6.51857	7.09808e-11	8.26909e-10
ZNF160	ENSG00000170949.18	1805.41	0.260524	0.0688969	3.78137	0.00015597	0.000658717		CRTC1	ENSG00000105662.16	2596.23	0.262422	0.0701594	3.74037	0.000183746	0.000787278
FAM200B	ENSG00000237765.8	3096.96	0.260429	0.0539267	4.82931	1.37004e-06	8.14422e-06		PRR3	ENSG00000204576.12	1575.84	0.262368	0.0811063	3.23487	0.00121699	0.00432291
CD151	ENSG00000177697.19	16380.8	0.260394	0.0465989	5.58798	2.29725e-08	1.74129e-07		RBM27	ENSG00000091009.8	3842.43	0.262169	0.0525238	4.99144	5.99322e-07	4.10587e-06
GPRC5C	ENSG00000170412.18	1696.77	0.260156	0.0828782	3.13901	0.00169518	0.00570361		DIXDC1	ENSG00000150764.14	649.312	0.26181	0.113322	2.31032	0.0208705	0.0513811
EFNA5	ENSG00000184349.14	21838.7	0.259771	0.0393546	6.60078	4.09006e-11	4.19841e-10		FXR1	ENSG00000114416.18	14703	0.261755	0.0448226	5.8398	5.22648e-09	4.84111e-08
SP6	ENSG00000189120.5	605.415	0.259386	0.113395	2.28746	0.0221692	0.0543214		RPS24	ENSG00000138326.21	156045	0.261719	0.0510336	5.12837	2.92265e-07	2.10404e-06
ZNF20	ENSG00000132010.16	772.523	0.259268	0.113687	2.28054	0.0225756	0.0551849		WARS2	ENSG00000116874.12	3488.67	0.261418	0.0558958	4.67689	2.9126e-06	1.77058e-05
E2F3	ENSG00000112242.15	5445.06	0.259197	0.0447097	5.79735	6.73728e-09	5.43934e-08		CROCC	ENSG00000058453.17	1440.96	0.261392	0.0862031	3.03228	0.00242716	0.00795998
IFI27L1	ENSG00000165948.11	696.145	0.259088	0.114312	2.2665	0.0234207	0.0569568		SF3A3	ENSG00000183431.12	15875.5	0.261333	0.0537357	4.86331	1.15439e-06	7.52637e-06
MRGBP	ENSG00000101189.7	2461.99	0.259016	0.0586611	4.41546	1.00793e-05	5.19469e-05		CTSD	ENSG00000117984.15	20050.3	0.261293	0.0488588	5.34792	8.89701e-08	6.94956e-07
GARS1	ENSG00000106105.15	34785.8	0.258776	0.0359129	7.20566	5.77636e-13	7.21858e-12		ZNF518A	ENSG00000177853.14	2215.62	0.261157	0.0675361	3.86692	0.00011022	0.000492916
APOBEC3A	ENSG00000128383.13	4303.57	0.25871	0.0504835	5.12465	2.98096e-07	1.95406e-06		ZNF641	ENSG00000167528.13	1274.99	0.261005	0.0792613	3.29297	0.000991345	0.00359503
IL7	ENSG00000104432.14	1000.13	0.25841	0.0958372	2.69635	0.00701047	0.020078			ENSG00000250644.3	20085.1	0.260868	0.0489111	5.33352	9.63245e-08	7.47251e-07
TMA7	ENSG00000232112.3	25051.2	0.258301	0.0560091	4.61177	3.99247e-06	2.2182e-05		SKI	ENSG00000157933.10	19331.6	0.260752	0.0519741	5.01695	5.24982e-07	3.6214e-06
USP13	ENSG00000058056.10	6464.66	0.25829	0.0496263	5.20471	1.94303e-07	1.31081e-06		MAPKBP1	ENSG00000137802.14	1885.88	0.260726	0.0824153	3.16356	0.00155853	0.00538859
ZNF792	ENSG00000180884.10	758.086	0.25829	0.0957116	2.69862	0.00696271	0.0199635		DNAJC1	ENSG00000136770.11	6566.43	0.260708	0.0474345	5.49617	3.88133e-08	3.20714e-07
SNX22	ENSG00000157734.14	49267.9	0.258256	0.0352694	7.32238	2.43607e-13	3.13689e-12		PRKCZ	ENSG00000067606.17	5872.86	0.260676	0.0460362	5.66241	1.49263e-08	1.30909e-07
ITPKB	ENSG00000143772.10	5217.39	0.258046	0.0437048	5.90431	3.54132e-09	2.94963e-08		GBA2	ENSG00000070610.14	7226.89	0.260361	0.0452964	5.74795	9.03345e-09	8.14112e-08
NADSYN1	ENSG00000172890.13	3562.62	0.257876	0.04991	5.16682	2.38109e-07	1.58114e-06		ERI3	ENSG00000117419.16	10725.7	0.26033	0.0423994	6.13996	8.25437e-10	8.48757e-09
AKR7A2	ENSG00000053371.13	5212.79	0.25785	0.0510333	5.05258	4.35882e-07	2.8012e-06		CD99	ENSG00000002586.20	21981.8	0.260278	0.040179	6.47796	9.2971e-11	1.07062e-09
DNMT3B	ENSG00000088305.18	1264.32	0.257698	0.0936305	2.75228	0.00591812	0.0173145		STRN3	ENSG00000196792.12	4576.91	0.260216	0.0582519	4.46708	7.92946e-06	4.45397e-05
LOC102724159	ENSG00000275464.5	4235.56	0.257616	0.0546161	4.71685	2.39528e-06	1.37418e-05		TRPV1	ENSG00000196689.13	729.875	0.260167	0.108995	2.38697	0.0169877	0.0431541
TRNP1	ENSG00000253368.4	1608.1	0.257597	0.0736395	3.49808	0.000468621	0.00179052		TRMO	ENSG00000136932.14	984.853	0.259496	0.0948997	2.73442	0.00624898	0.0180851
ERP29	ENSG00000089248.7	16192.7	0.257573	0.0469403	5.48724	4.08266e-08	2.98764e-07		ATXN7L2	ENSG00000162650.17	693.346	0.259282	0.118053	2.19632	0.028069	0.0659783
CPNE3	ENSG00000085719.13	54947.9	0.257572	0.034429	7.48125	7.36214e-14	1.00387e-12		MED30	ENSG00000164758.7	691.492	0.259151	0.110714	2.34073	0.0192463	0.0480366
APOBEC3B	ENSG00000179750.16	4271.35	0.257448	0.0507655	5.07131	3.95083e-07	2.55509e-06		RGS12	ENSG00000159788.19	2201.95	0.258777	0.0693654	3.73064	0.000190995	0.000813009
	ENSG00000288053.1	4892.02	0.256881	0.0561871	4.5719	4.83327e-06	2.63906e-05		SNX18	ENSG00000178996.14	4342.29	0.258742	0.0638105	4.05485	5.01663e-05	0.000240937
SCPEP1	ENSG00000121064.13	3583.03	0.256879	0.055392	4.63747	3.52702e-06	1.97554e-05		GRHL2	ENSG00000083307.12	11704	0.25874	0.0505128	5.12226	3.01892e-07	2.166e-06
PRDX1	ENSG00000117450.15	88559.5	0.256807	0.0452674	5.6731	1.40238e-08	1.09159e-07		MED14	ENSG00000180182.11	3622.51	0.258615	0.0580161	4.45765	8.28644e-06	4.63457e-05
PRKX	ENSG00000183943.6	4390.84	0.256787	0.0551938	4.65246	3.27992e-06	1.84488e-05		TNFRSF10C	ENSG00000173535.15	602.639	0.25838	0.107843	2.3959	0.0165798	0.0422632
NME2	ENSG00000243678.12	64066.5	0.256671	0.0315789	8.12793	4.36691e-16	7.27454e-15		USP13	ENSG00000058056.10	6259.86	0.258221	0.0462307	5.58547	2.33066e-08	1.99166e-07
VPS13A	ENSG00000197969.14	6913.31	0.256525	0.0485724	5.28129	1.28279e-07	8.8571e-07		GID4	ENSG00000141034.10	1675.16	0.258219	0.0711157	3.63096	0.000282367	0.00115843
CASP9	ENSG00000132906.18	908.478	0.256509	0.0952348	2.69344	0.00707198	0.0202288		ZDHHC8	ENSG00000099904.16	1344.52	0.258171	0.101174	2.55175	0.0107183	0.0289036
VPS45	ENSG00000136631.15	3755.58	0.256331	0.0579219	4.42545	9.62399e-06	4.9733e-05		ZNF510	ENSG00000081386.13	1882.33	0.258082	0.0763791	3.37897	0.000727589	0.00273119
CPTP	ENSG00000224051.7	10181.3	0.256325	0.0379922	6.74677	1.51173e-11	1.61779e-10			ENSG00000286098.1	2777.05	0.258048	0.0571486	4.51538	6.32029e-06	3.61217e-05
LCOR	ENSG00000196233.14	5645.74	0.256183	0.0509165	5.03142	4.86851e-07	3.1069e-06		E2F3	ENSG00000112242.15	5269.8	0.258047	0.0470178	5.48828	4.05861e-08	3.34712e-07
UBE4B	ENSG00000130939.20	10530.1	0.256133	0.0410412	6.24089	4.35096e-10	4.01083e-09		ENY2	ENSG00000120533.13	5453.9	0.257918	0.0556743	4.63263	3.61053e-06	2.15554e-05
CREBRF	ENSG00000164463.12	531.3	0.255947	0.121725	2.10267	0.0354943	0.081453			ENSG00000275740.1	3865.68	0.257853	0.052517	4.90988	9.11307e-07	6.06955e-06
SNRNP40	ENSG00000060688.13	10256.9	0.255917	0.0422373	6.05902	1.36952e-09	1.20001e-08		UBE2J2	ENSG00000160087.21	11257.4	0.257428	0.0417324	6.16854	6.89252e-10	7.15652e-09
LIMK1	ENSG00000106683.15	7430.98	0.255856	0.0433245	5.90557	3.5143e-09	2.92994e-08		MARCHF9	ENSG00000139266.6	1463.71	0.257324	0.0875014	2.9408	0.00327366	0.0103156
CNOT6	ENSG00000113300.13	12617.5	0.255687	0.0397048	6.43968	1.19723e-10	1.1675e-09		NAA40	ENSG00000110583.13	1829.09	0.257262	0.0708415	3.63151	0.000281763	0.00115623
NAPB	ENSG00000125814.17	920.016	0.255641	0.0896196	2.85251	0.0043375	0.0131534		RPL6	ENSG00000089009.16	187465	0.257218	0.0462334	5.56348	2.64453e-08	2.24073e-07
TTK	ENSG00000112742.10	5382.6	0.25558	0.0521635	4.89959	9.60352e-07	5.85933e-06		NOTCH3	ENSG00000074181.9	3454.44	0.257098	0.0801247	3.20873	0.00133324	0.00469758
JCAD	ENSG00000165757.9	666.708	0.255491	0.105775	2.41542	0.0157169	0.0405671		INSR	ENSG00000171105.14	2887.75	0.256714	0.0633576	4.05184	5.08173e-05	0.00024372
TUBB	ENSG00000196230.14	280134	0.255474	0.0326228	7.83115	4.83424e-15	7.42591e-14		SAFB2	ENSG00000130254.12	10918.9	0.256356	0.0396403	6.46706	9.99282e-11	1.14762e-09
MAPKAPK2	ENSG00000162889.11	8893.85	0.255444	0.0401445	6.36313	1.97681e-10	1.87916e-09		SLC26A6	ENSG00000225697.13	1204.69	0.256308	0.100903	2.54014	0.0110809	0.0297023
SLC25A38	ENSG00000144659.13	6698.3	0.255354	0.0435337	5.86568	4.47306e-09	3.68153e-08		STRIP1	ENSG00000143093.15	4271.51	0.256241	0.0510486	5.01954	5.17948e-07	3.58305e-06
TLK1	ENSG00000198586.14	6662.55	0.255326	0.046704	5.46691	4.57954e-08	3.33718e-07		PSPN	ENSG00000125650.4	499.015	0.256163	0.119699	2.14006	0.0323497	0.0741034
LRIG2	ENSG00000198799.12	1791.09	0.255268	0.0777355	3.2838	0.00102418	0.00363627		GLS2	ENSG00000135423.13	1026.78	0.256002	0.0890069	2.8762	0.00402496	0.0123821
RPS11	ENSG00000142534.7	115237	0.255227	0.047768	5.34305	9.13949e-08	6.41501e-07		GPSM2	ENSG00000121957.15	6918.82	0.255946	0.044247	5.78448	7.2738e-09	6.62911e-08
MKNK1	ENSG00000079277.22	3094.29	0.255144	0.0575978	4.42975	9.43436e-06	4.88403e-05		DLL1	ENSG00000198719.9	688.471	0.255846	0.115228	2.22034	0.0263957	0.0626254
RSKR	ENSG00000167524.16	528.511	0.255128	0.121803	2.09459	0.0362074	0.0828049		NUDT4	ENSG00000173598.14	10818.7	0.255748	0.0474	5.39551	6.83275e-08	5.432e-07
WDTC1	ENSG00000142784.16	6132.19	0.254903	0.0458701	5.55706	2.74359e-08	2.05538e-07		USP24	ENSG00000162402.14	6473.92	0.25573	0.0598233	4.27475	1.91352e-05	9.98898e-05
TMEM54	ENSG00000121900.19	17365.9	0.254802	0.0591582	4.30713	1.65385e-05	8.29696e-05		FAM200A	ENSG00000221909.3	986.096	0.255617	0.0903376	2.82957	0.004661	0.0140069
RECK	ENSG00000122707.12	502.285	0.254607	0.116536	2.18479	0.028904	0.0683816		CNOT2	ENSG00000111596.14	5743.51	0.255599	0.0456401	5.6003	2.13976e-08	1.83499e-07
MPI	ENSG00000178802.18	9929.39	0.254559	0.0406494	6.26232	3.79296e-10	3.51137e-09		BNIP3	ENSG00000176171.11	17342.9	0.255491	0.03786	6.74833	1.49556e-11	1.86501e-10
SSU72	ENSG00000160075.12	23948	0.254462	0.0323676	7.86161	3.79225e-15	5.86161e-14		ANK1	ENSG00000029534.21	728.112	0.255417	0.122037	2.09294	0.0363542	0.0819077
BEND4	ENSG00000188848.16	1766.87	0.254058	0.0753927	3.3698	0.000752238	0.00273739		WASHC2C	ENSG00000172661.19	4549.06	0.255393	0.0591631	4.31676	1.58339e-05	8.38149e-05
ZNF852	ENSG00000178917.17	1155.75	0.253944	0.0950694	2.67114	0.00755938	0.0214615		MECP2	ENSG00000169057.24	8316.31	0.255342	0.0461536	5.53244	3.15807e-08	2.64553e-07
P3R3URF-PIK3R3	ENSG00000278139.1	6963.84	0.253935	0.0433537	5.8573	4.70464e-09	3.86479e-08		ATP6V0E1	ENSG00000113732.9	9500.53	0.255341	0.0512639	4.98092	6.32818e-07	4.32838e-06
B3GALT6	ENSG00000176022.7	14197.1	0.253799	0.0411166	6.17268	6.71434e-10	6.05441e-09		PIK3CA	ENSG00000121879.6	1088.84	0.25527	0.0853726	2.99007	0.00278916	0.00897186
DENND2C	ENSG00000175984.15	431.821	0.253364	0.124578	2.03378	0.0419737	0.0936718		CYP2J2	ENSG00000134716.11	771.776	0.255146	0.104934	2.43149	0.0150369	0.0388017
HNRNPA0	ENSG00000177733.7	44232.9	0.25334	0.0366957	6.90381	5.06263e-12	5.69521e-11		CCDC186	ENSG00000165813.20	4934.68	0.255016	0.0587234	4.34267	1.40764e-05	7.52851e-05
FOXO1	ENSG00000150907.10	698.613	0.253299	0.116628	2.17185	0.0298667	0.070362		SARS1	ENSG00000031698.13	25270.7	0.254997	0.0362991	7.02489	2.14236e-12	2.94848e-11
ARNT	ENSG00000143437.21	5197.38	0.253256	0.0459898	5.50678	3.65456e-08	2.68796e-07		PLCB1	ENSG00000182621.18	1270.24	0.254933	0.0826137	3.08584	0.00202977	0.00678198
YTHDF2	ENSG00000198492.16	17869.4	0.252979	0.0338327	7.47735	7.58361e-14	1.03163e-12		DCAF12	ENSG00000198876.13	10590.1	0.254883	0.043494	5.86019	4.62351e-09	4.32741e-08
ACSF2	ENSG00000167107.13	474.156	0.25289	0.126907	1.99272	0.0462917	0.101764		HDHD3	ENSG00000119431.10	1754.18	0.254812	0.0730935	3.4861	0.00049011	0.00191592
TRAPPC2	ENSG00000196459.15	769.366	0.252805	0.117479	2.15191	0.0314043	0.0733176		PPIH	ENSG00000171960.12	4271.14	0.254578	0.0565595	4.50106	6.76143e-06	3.8449e-05
DCP1A	ENSG00000272886.6	4825.06	0.252712	0.0507657	4.978	6.42436e-07	4.02142e-06		THUMPD2	ENSG00000138050.15	624.781	0.254445	0.116079	2.192	0.0283795	0.0665426
CBR4	ENSG00000145439.12	7643.61	0.252683	0.0401762	6.28937	3.18755e-10	2.9731e-09		DENND10	ENSG00000119979.18	4193.95	0.254413	0.0534229	4.76225	1.91449e-06	1.2012e-05
WDR47	ENSG00000085433.16	2963.34	0.252568	0.068172	3.70486	0.000211512	0.000872485		MFSD14A	ENSG00000156875.14	8767.96	0.253993	0.0429447	5.91442	3.3304e-09	3.17394e-08
PRDM2	ENSG00000116731.22	5229.33	0.252545	0.0530108	4.76403	1.89762e-06	1.10793e-05		PCBP2	ENSG00000197111.16	50875.2	0.253879	0.032818	7.73597	1.02615e-14	1.73892e-13
AURKA	ENSG00000087586.18	7661.83	0.252445	0.0487721	5.17601	2.26679e-07	1.51288e-06		CLCN6	ENSG00000011021.23	878.299	0.253564	0.101349	2.50189	0.0123531	0.0326743
USP16	ENSG00000156256.15	6124.01	0.252289	0.0491792	5.13	2.89744e-07	1.90219e-06		N6AMT1	ENSG00000156239.12	2330	0.253424	0.0600313	4.22153	2.42654e-05	0.00012387
MED10	ENSG00000133398.4	2421.2	0.252139	0.0641334	3.93149	8.44223e-05	0.00037584		ETFRF1	ENSG00000205707.11	10499.2	0.253355	0.0394229	6.42661	1.30482e-10	1.47854e-09
EIF1	ENSG00000173812.11	54230.9	0.25212	0.0398613	6.32493	2.53341e-10	2.38734e-09		ZMAT3	ENSG00000172667.11	2060.38	0.253215	0.0701114	3.61161	0.000304304	0.00123975
CDH24	ENSG00000139880.20	1236.44	0.25209	0.0934875	2.69651	0.00700698	0.0200738		VEGFA	ENSG00000112715.25	5187.08	0.253177	0.0613013	4.13004	3.62702e-05	0.000179628
DDI2	ENSG00000197312.12	11339	0.251806	0.0438736	5.73935	9.50414e-09	7.52613e-08		MXRA8	ENSG00000162576.17	3795.59	0.25316	0.0515983	4.90637	9.27785e-07	6.16962e-06
LSM12	ENSG00000161654.10	6719.73	0.251597	0.0418087	6.01781	1.76795e-09	1.53517e-08		FMNL3	ENSG00000161791.14	1926.07	0.252961	0.070081	3.60955	0.000306731	0.0012485
ABCC5	ENSG00000114770.17	1538.3	0.251595	0.0831489	3.02584	0.00247943	0.00801003		ACSF2	ENSG00000167107.13	458.737	0.252902	0.127991	1.97593	0.0481625	0.103439
ALDH4A1	ENSG00000159423.17	5619.93	0.251547	0.0636635	3.9512	7.77612e-05	0.00034851		ZNF425	ENSG00000204947.9	777.601	0.252753	0.115934	2.18014	0.029247	0.0681908
DNAJB5	ENSG00000137094.16	811.329	0.251503	0.0974314	2.58133	0.00984205	0.0270271		CHST12	ENSG00000136213.10	2025.68	0.252738	0.0724849	3.48677	0.00048889	0.00191247
TRAF6	ENSG00000175104.15	802.24	0.251495	0.0959811	2.62025	0.00878652	0.0244888		CCDC71L	ENSG00000253276.4	1222.58	0.252167	0.0826042	3.05272	0.0022678	0.00748317
KIF18A	ENSG00000121621.7	1490.36	0.251492	0.0868561	2.8955	0.00378557	0.0116507		PPDPF	ENSG00000125534.10	49032.4	0.251976	0.0446063	5.6489	1.6148e-08	1.40756e-07
PC	ENSG00000173599.15	11876.2	0.251447	0.0370905	6.77928	1.20775e-11	1.30536e-10		SLC35D2	ENSG00000130958.13	1215.95	0.251551	0.0844333	2.97929	0.0028892	0.00924121
NME9	ENSG00000181322.15	908.063	0.251426	0.0905093	2.77791	0.00547105	0.01617		KYAT3	ENSG00000137944.18	4801.94	0.251544	0.0513451	4.89908	9.62853e-07	6.36546e-06
C15orf61	ENSG00000189227.6	1878.29	0.251421	0.0759033	3.31238	0.000925042	0.00330933		MTUS1	ENSG00000129422.14	5732.97	0.251444	0.0455641	5.51848	3.41951e-08	2.84491e-07
PRKAG1	ENSG00000181929.13	9207.14	0.251314	0.0388704	6.46544	1.01006e-10	9.94476e-10		PHACTR4	ENSG00000204138.13	4386.86	0.251087	0.0522018	4.80993	1.50981e-06	9.64019e-06
RPL28	ENSG00000108107.15	98588	0.251086	0.0360287	6.96905	3.19077e-12	3.66063e-11		STPG1	ENSG00000001460.18	1073.23	0.250836	0.0838702	2.99076	0.0027828	0.0089548
ZC2HC1A	ENSG00000104427.12	975.785	0.251042	0.0974059	2.57728	0.00995808	0.0273068		PTPN2	ENSG00000175354.20	3387.21	0.250706	0.0570578	4.39389	1.11338e-05	6.081e-05
TNRC6C	ENSG00000078687.17	2862.74	0.251038	0.0611255	4.10693	4.00945e-05	0.000189428		LDB1	ENSG00000198728.11	9815.09	0.250522	0.0445963	5.61755	1.93682e-08	1.67362e-07
SNX18	ENSG00000178996.14	4472.33	0.250913	0.0478518	5.24354	1.57527e-07	1.07779e-06		TMEM131L	ENSG00000121210.16	1561.55	0.25029	0.0838907	2.98353	0.00284945	0.00913642
C6orf132	ENSG00000188112.9	5841.59	0.250679	0.045775	5.47634	4.3422e-08	3.16955e-07		STK17B	ENSG00000081320.11	1549.76	0.250217	0.0813631	3.07531	0.00210286	0.00700967
RBM4B	ENSG00000173914.12	3665.83	0.25066	0.050219	4.99134	5.99613e-07	3.77104e-06		GAL	ENSG00000069482.7	5406.28	0.25005	0.0478772	5.22273	1.76307e-07	1.31549e-06
C4orf3	ENSG00000164096.13	10720.5	0.250478	0.0416775	6.00993	1.85608e-09	1.60368e-08		RIT1	ENSG00000143622.11	2436.3	0.249968	0.0751695	3.3254	0.000882927	0.00324198
CXCL16	ENSG00000161921.17	6507.41	0.250457	0.0437258	5.7279	1.01683e-08	8.03739e-08		TXNDC12	ENSG00000117862.13	10105	0.249806	0.0426228	5.86086	4.60465e-09	4.31214e-08
LAMTOR2	ENSG00000116586.12	6920.56	0.250406	0.0454839	5.50538	3.68376e-08	2.70714e-07		FBXO44	ENSG00000132879.14	2368.23	0.249698	0.0628735	3.97144	7.14383e-05	0.000331759
NAA35	ENSG00000135040.16	4110.92	0.250242	0.0537246	4.65787	3.195e-06	1.79886e-05		CSNK2A1	ENSG00000101266.19	23182.5	0.249624	0.0371785	6.71419	1.89108e-11	2.33256e-10
H3C12	ENSG00000197153.5	828.643	0.250121	0.100386	2.49159	0.0127174	0.0338		DDB2	ENSG00000134574.12	2396.06	0.249622	0.062119	4.01845	5.85816e-05	0.000276852
DNASE2	ENSG00000105612.9	6934.33	0.249965	0.0543747	4.59709	4.28432e-06	2.36763e-05		G3BP1	ENSG00000145907.16	35981.4	0.249498	0.0380361	6.55949	5.39908e-11	6.36395e-10
TSPO	ENSG00000100300.18	10566.4	0.249948	0.0480226	5.20481	1.94198e-07	1.31061e-06		NMD3	ENSG00000169251.13	3188.29	0.249482	0.0616979	4.04361	5.26345e-05	0.000251645
TMEM200B	ENSG00000253304.2	1420.91	0.249819	0.0782558	3.19234	0.00141127	0.00484222		SEMA4C	ENSG00000168758.11	1105.49	0.24919	0.0959982	2.59578	0.00943764	0.0259356
	ENSG00000283580.3	1913.81	0.249765	0.0728103	3.43036	0.000602787	0.00224484		TXNDC16	ENSG00000087301.9	2350.27	0.249182	0.0641753	3.88284	0.000103244	0.000464982
[truncated: 6,013 more rows]

## Sheet: S.Table6 - IPA functions
Supplementary Table 6. IPA results for Molecular and Cellular Functions in EPCART-del cells.
Diseases and Bio Functions	del-4 vs. WT	del-56 vs. WT
Translation of RNA	-3.855	-2.93
Outgrowth of cells	2.658	2.296
Autophagy of cells	2.171	2.207
Cell proliferation of colorectal cancer cell lines	2.864	1.423
Microtubule dynamics	1.735	2.495
Expression of mRNA	-2.685	-1.451
Sprouting	1.532	2.454
Ploidy of cells	-1.954	-1.995
Cell movement of tumor cell lines	2.137	1.712
Endocytosis	2.118	1.726
Organization of cytoplasm	1.262	2.455
Organization of cytoskeleton	1.328	2.379
Cell proliferation of tumor cell lines	2.021	1.598
Ploidy	-1.792	-1.745
Invasion of cells	1.589	1.913
Autophagy of tumor cell lines	2.364	1.118
Branching of cells	1.173	2.248
Migration of tumor cell lines	1.884	1.472
Shape change of neurons	1.405	1.823
Formation of cellular protrusions	1.175	2.031
Senescence of cells	0.909	2.288
Metabolism of peptide	1.22	1.897
Cell proliferation of breast cancer cell lines	2.223	0.836
Mitosis of tumor cell lines	-1.383	-1.625
Shape change of neurites	1.319	1.688
Initiation of translation of protein	-2.087	-0.914
Quantity of carbohydrate	2.119	0.877
Cell movement of neurons	N/A	2.991
M phase	1.509	1.446
Cell viability of tumor cell lines	1.303	1.633
Autophagy	1.71	1.191
Migration of neural cells	N/A	2.808
Accumulation of lipid	0.418	2.254
Initiation of translation of mRNA	-2.562	N/A
Interphase	1.747	-0.689
Cellular homeostasis	1.505	0.912
Cell viability of myeloma cell lines	2.4	N/A
Cell proliferation of carcinoma cell lines	1.241	1.153
Invasion of breast cancer cell lines	N/A	2.337
Fatty acid metabolism	1.105	1.224
Repair of cells	1.512	0.778
S phase	0.996	-1.272
Translation of protein	-1.56	-0.708
Invasion of tumor cell lines	0.972	1.272
Extension of cellular protrusions	N/A	2.232
Interphase of tumor cell lines	1.532	-0.692
Development of tumor cell lines	1.02	1.186
G2 phase of tumor cell lines	1.414	0.744
Cell viability of cervical cancer cell lines	1.511	0.628
Metabolism of carbohydrate	1.908	0.228
Migration of cells	1.138	0.973
Engulfment of tumor cell lines	2.091	N/A
Formation of vesicles	-1.451	-0.635
Polyubiquitination of protein	-1.498	-0.586
Cytokinesis	1.053	1.03
Development of cytoplasm	0.827	1.253
M phase of cervical cancer cell lines	1.332	0.744
Initiation of expression of mRNA	-2.051	N/A
Senescence of connective tissue cells	N/A	2.05
DNA replication	-1.374	-0.638
Engulfment of cells	2.009	N/A
Drug resistance of tumor cell lines	-1.312	-0.688
G1/S phase transition	0.646	-1.301
Autophagy of mitochondria	1.933	N/A
Glycosylation of protein	-1.929	N/A
M phase of tumor cell lines	0.844	1.078
Chromosomal aberration	N/A	1.893
Translation	-1.202	-0.687
Binding of DNA	-1.51	0.326
Interaction of DNA	-1.544	0.286
Phosphorylation of peptide	N/A	1.824
Formation of cytoskeleton	N/A	1.823
Modification of peptide	N/A	1.818
Metabolism of membrane lipid derivative	0.752	1.049
Synthesis of lipid	-0.718	1.074
Processing of mRNA	0.674	1.103
Premature senescence of cells	N/A	1.77
Phosphorylation of protein	1.404	0.348
Assembly of organelle	0.202	1.532
Small GTPase mediated signal transduction	0.148	1.563
G1 phase	1.108	-0.595
Modification of tumor cell lines	1.69	N/A
Mitosis of cervical cancer cell lines	-0.478	-1.191
Formation of cilia	0.535	1.113
Cell movement	0.746	0.887
Cell-cell contact	0.303	1.317
Formation of intercellular junctions	N/A	1.612
Shape change of tumor cell lines	N/A	1.608
Quantity of steroid	-1.602	N/A
Formation of nucleus	0.447	1.135
Formation of cell-cell contacts	N/A	1.57
Expression of protein	-1.301	0.254
Metabolism of polysaccharide	1.549	N/A
Transport of molecule	0.538	-0.988
Cell proliferation of hepatoma cell lines	N/A	1.507
Cell viability of breast cancer cell lines	0.477	1.02
Organization of organelle	0.248	1.206
Sensitivity of cells	-1.009	-0.441
Initiation of expression of RNA	-1.417	-0.011
Double-stranded DNA break repair	0.98	-0.433
Assembly of cell junction	N/A	1.397
Processing of RNA	-0.027	1.362
Cell spreading	N/A	1.388
Sensitivity of breast cancer cell lines	-1.351	N/A
Serine phosphorylation of peptide	N/A	1.339
Transport of protein	0.892	-0.446
Oxidation of fatty acid	1.322	N/A
Cell movement of breast cancer cell lines	N/A	1.316
Formation of filopodia	N/A	1.289
Formation of focal adhesions	N/A	1.284
G2 phase	0.908	0.372
Polyubiquitination	-1.082	-0.187
Formation of spindle apparatus	1.252	N/A
Ubiquitination	0.584	0.664
Cell death of brain	0.341	-0.899
Transmembrane potential of mitochondria	-1.224	N/A
Transmembrane potential	-1.219	N/A
Entry into S phase	N/A	-1.205
Concentration of ATP	1.18	N/A
Concentration of fatty acid	1.176	N/A
Migration of breast cancer cell lines	N/A	1.174
Formation of cellular membrane	N/A	1.171
Ubiquitination of protein	0.45	0.709
DNA damage response of cells	-0.87	0.278
Metabolism of DNA	-0.446	-0.689
Amplification of centrosome	1.133	N/A
Epithelial-mesenchymal transition	N/A	1.126
Concentration of sterol	-1.112	N/A
Transcription of RNA	-0.098	1.011
Synthesis of protein	0.187	0.921
Degeneration of cells	-1.104	N/A
Transcription	0.122	0.971
Cytostasis	0.365	-0.724
Response of tumor cell lines	N/A	1.073
Drug resistance of cells	-0.818	-0.228
G1 phase of tumor cell lines	0.747	-0.298
Beta-oxidation of lipid	1.043	N/A
Colony formation of tumor cell lines	0.489	0.538
Beta-oxidation of fatty acid	1.024	N/A
G2/M phase	0.749	0.274
Repair of DNA	0.651	0.352
Activation of DNA endogenous promoter	-0.596	0.398
Interphase of fibroblasts	-0.093	-0.898
Interphase of connective tissue cells	-0.051	-0.931
Cell cycle progression	0.819	0.162
Concentration of cholesterol	-0.974	N/A
Glycolysis by cells	0.97	N/A
Metabolism of nucleic acid component or derivative	-0.859	0.11
Synthesis of purine nucleotide	-0.964	N/A
Transcription of DNA	-0.24	0.711
Cell survival	0.422	0.519
Serine phosphorylation	N/A	0.92
Stabilization of filaments	N/A	0.92
Disassembly of filaments	N/A	0.919
Cell proliferation of cervical cancer cell lines	-0.211	0.706
Organization of actin cytoskeleton	-0.855	0.06
Cellular degradation	-0.912	N/A
Cytokinesis of cervical cancer cell lines	0.908	N/A
Metabolism of nucleotide	-0.846	-0.043
Sensitivity of tumor cell lines	-0.729	0.159
Biosynthesis of macromolecule	0.167	0.718
Expression of RNA	-0.821	-0.061
Transport of vesicles	-0.233	0.644
Metabolism of reactive oxygen species	-0.402	0.442
Apoptosis of muscle	N/A	-0.818
Cytokinesis of tumor cell lines	0.559	0.248
Apoptosis	0.307	-0.487
Cell viability	0.228	0.56
Secretion of molecule	N/A	-0.787
Entry into interphase	N/A	-0.773
Synthesis of reactive oxygen species	-0.433	0.331
Proliferation of prostate cancer cell lines	0.189	0.56
Differentiation of tumor cell lines	N/A	-0.74
Biosynthesis of ribonucleotide	-0.715	N/A
Localization of protein	0.067	-0.637
Metabolism of macromolecule	-0.378	-0.325
Quantity of filaments	-0.397	-0.301
Cell death of stem cells	N/A	0.693
Colony formation	0.149	-0.526
Catabolism of macromolecule	0.114	-0.503
Catabolism of protein	0.114	-0.503
Synthesis of nucleotide	-0.606	N/A
Protein kinase cascade	0.533	0.068
Metabolism of nucleoside triphosphate	-0.589	N/A
Assembly of protein-protein complex	0	0.588
Biosynthesis of ribonucleoside triphosphate	-0.587	N/A
Biosynthesis of purine ribonucleotide	-0.587	N/A
Synthesis of carbohydrate	0.432	0.149
Transactivation	-0.259	0.318
Metabolism of sphingolipid	0.569	N/A
Disassembly of organelle	N/A	0.555
Cell death of breast cell lines	N/A	-0.553
Adhesion of tumor cell lines	N/A	0.527
Concentration of phospholipid	0.511	N/A
Biosynthesis of nucleoside triphosphate	-0.484	N/A
Endoplasmic reticulum stress response	-0.16	0.316
Colony formation of cells	0.213	-0.256
Mitosis	0.177	-0.28
Glycolysis	0.456	N/A
Segregation of chromosomes	N/A	-0.381
G2/M phase transition	N/A	-0.353
Concentration of lipid	-0.159	0.183
Internalization of protein	-0.339	N/A
Survival of stem cell lines	N/A	-0.326
Biosynthesis of amide	-0.325	N/A
Conformational modification of protein	-0.321	N/A
Metabolism of protein	-0.08	0.229
Metabolism of amino acids	0.301	N/A
Stabilization of microtubules	N/A	0.294
Interaction of tumor cell lines	N/A	0.289
Cell movement of prostate cancer cell lines	0.287	N/A
Cell viability of colorectal cancer cell lines	-0.284	N/A
Degradation of DNA	N/A	-0.255
Anoikis	N/A	-0.22
Uptake of D-hexose	N/A	0.18
Transactivation of RNA	-0.106	0.074
Formation of autophagosomes	N/A	-0.17
Cell spreading of tumor cell lines	N/A	0.134
Interphase of fibroblast cell lines	N/A	0.127
Cell death of muscle	N/A	-0.119
Uptake of carbohydrate	N/A	0.116
Cell viability of bone cancer cell lines	0.114	N/A
Binding of tumor cell lines	N/A	0.096
DNA damage	N/A	-0.095
Folding of protein	-0.088	N/A
Uptake of monosaccharide	N/A	-0.076
Formation of phagosomes	N/A	-0.064
Stress response of cells	N/A	-0.048
Stress response of tumor cell lines	N/A	0.043
Synthesis of sphingolipid	-0.03	N/A
Uptake of D-glucose	N/A	-0.014
Localization of organelle	0.013	N/A
Targeting of protein	N/A	N/A
Arrest in G2 phase	N/A	N/A
Size of cells	N/A	N/A
Abnormal morphology of chromosomes	N/A	N/A
Abnormal cell cycle	N/A	N/A
Morphology of nucleus	N/A	N/A
Autophosphorylation of protein	N/A	N/A
Arrest in G1 phase of tumor cell lines	N/A	N/A
Morphology of tumor cell lines	N/A	N/A
Morphology of cellular protrusions	N/A	N/A
Arrest in cell cycle progression	N/A	N/A
Arrest in G2 phase of tumor cell lines	N/A	N/A
Misalignment of chromosomes	N/A	N/A
Enlargement of cells	N/A	N/A
Arrest in proliferation of cells	N/A	N/A
Abnormal morphology of Nucleus	N/A	N/A
Arrest in G1 phase	N/A	N/A
Morphology of chromosomes	N/A	N/A
Stabilization of protein	N/A	N/A
Arrest in interphase	N/A	N/A
Arrest in interphase of tumor cell lines	N/A	N/A
Morphology of cytoskeleton	N/A	N/A

## Sheet: S.Table7 - IPA canonical
Supplementary Table 7. IPA results for canonical signaling pathways in EPCART-del cells.
	del-4 vs. WT					del-56 vs. WT
Ingenuity Canonical Pathways	-log(p-value)	Ratio	z-score		Ingenuity Canonical Pathways	-log(p-value)	Ratio	z-score
EIF2 Signaling	28.3	0.671	6.395		EIF2 Signaling	15	0.567	5.237
Protein Ubiquitination Pathway	15.7	0.553	NaN		Protein Ubiquitination Pathway	15	0.546	NaN
CLEAR Signaling Pathway	14.8	0.54	0.081		Chronic Myeloid Leukemia Signaling	13	0.525	-0.747
Regulation of eIF4 and p70S6K Signaling	13.6	0.584	1.622		ID1 Signaling Pathway	12.3	0.557	2.563
Estrogen Receptor Signaling	13.5	0.491	1.824		CLEAR Signaling Pathway	12.2	0.516	-0.249
Senescence Pathway	13.4	0.522	1.095		Xenobiotic Metabolism General Signaling Pathway	12.1	0.6	-0.325
mTOR Signaling	13.2	0.561	1.324		Senescence Pathway	11.3	0.502	0.947
Mitochondrial Dysfunction	12.4	0.499	-1.074		Synaptogenesis Signaling Pathway	11.1	0.495	1.821
HER-2 Signaling in Breast Cancer	11.8	0.537	0.194		Germ Cell-Sertoli Cell Junction Signaling	10.7	0.558	NaN
14-3-3-mediated Signaling	11.1	0.605	0.896		Axonal Guidance Signaling	10.6	0.451	NaN
Germ Cell-Sertoli Cell Junction Signaling	11	0.564	NaN		Regulation of eIF4 and p70S6K Signaling	10.4	0.546	1.298
Sirtuin Signaling Pathway	11	0.503	0.862		NRF2-mediated Oxidative Stress Response	10.2	0.515	1.291
Chronic Myeloid Leukemia Signaling	11	0.507	1.183		Epithelial Adherens Junction Signaling	10.2	0.563	0.64
Myelination Signaling Pathway	10.9	0.491	1.655		AMPK Signaling	10.1	0.512	-0.115
Ferroptosis Signaling Pathway	10.6	0.595	-0.226		p53 Signaling	9.64	0.62	-0.59
Epithelial Adherens Junction Signaling	10.1	0.563	-1.279		Ribonucleotide Reductase Signaling Pathway	9.36	0.541	-1.363
Non-Small Cell Lung Cancer Signaling	10.1	0.635	0.822		Sertoli Cell-Sertoli Cell Junction Signaling	9.34	0.502	1.449
AMPK Signaling	9.67	0.508	-0.115		Xenobiotic Metabolism Signaling	9.24	0.483	NaN
Synaptogenesis Signaling Pathway	9.67	0.483	2.258		Cell Cycle: G2/M DNA Damage Checkpoint Regulation	9.19	0.74	-1.567
Insulin Receptor Signaling	9.6	0.571	0.471		mTOR Signaling	9.19	0.514	1.99
Xenobiotic Metabolism General Signaling Pathway	9.52	0.566	0		Autophagy	9.11	0.512	1.437
Glioblastoma Multiforme Signaling	9.51	0.543	2.849		Glioma Signaling	9.06	0.575	2.897
Prostate Cancer Signaling	9.42	0.595	NaN		Hereditary Breast Cancer Signaling	8.88	0.556	NaN
Hereditary Breast Cancer Signaling	9.26	0.562	NaN		Myelination Signaling Pathway	8.77	0.47	1.45
CXCR4 Signaling	9.2	0.541	3.077		Pulmonary Fibrosis Idiopathic Signaling Pathway	8.48	0.466	1.872
Axonal Guidance Signaling	9.19	0.441	NaN		Coronavirus Pathogenesis Pathway	8.48	0.51	-1.4
Ephrin Receptor Signaling	9.06	0.52	3.349		Cyclins and Cell Cycle Regulation	8.46	0.624	-1.298
UVA-Induced MAPK Signaling	9.02	0.61	1		Sirtuin Signaling Pathway	8.16	0.473	2.245
Thrombin Signaling	8.98	0.507	2.46		Role of Tissue Factor in Cancer	8.1	0.502	0.981
Endocannabinoid Developing Neuron Pathway	8.57	0.566	3.098		Estrogen Receptor Signaling	8.04	0.445	1.49
Huntington's Disease Signaling	8.47	0.479	0.391		Inhibition of ARE-Mediated mRNA Degradation Pathway	8.03	0.528	-0.882
MicroRNA Biogenesis Signaling Pathway	8.44	0.519	1.117		Pancreatic Adenocarcinoma Signaling	7.93	0.555	0.745
ERK/MAPK Signaling	8.28	0.502	2.041		Sertoli Cell-Germ Cell Junction Signaling Pathway (Enhanced)	7.9	0.487	1.026
Reelin Signaling in Neurons	8.24	0.55	1.89		Ferroptosis Signaling Pathway	7.8	0.55	1.179
HIPPO signaling	8.15	0.616	-1.3		Ovarian Cancer Signaling	7.73	0.525	2.137
NGF Signaling	8.12	0.566	1.386		Huntington's Disease Signaling	7.66	0.469	0.258
Glioma Signaling	8.05	0.559	2.16		Glioblastoma Multiforme Signaling	7.6	0.514	2.524
Coronavirus Pathogenesis Pathway	8.02	0.505	-2.4		Cachexia Signaling Pathway	7.57	0.448	-1.168
Cardiac Hypertrophy Signaling	7.97	0.481	1.36		Prostate Cancer Signaling	7.55	0.56	NaN
TGF-β Signaling	7.86	0.594	1.857		Sumoylation Pathway	7.38	0.573	-0.289
Telomerase Signaling	7.76	0.573	0.729		Ephrin Receptor Signaling	7.34	0.495	2.425
Androgen Signaling	7.76	0.521	0		NGF Signaling	7.29	0.549	2.142
CDK5 Signaling	7.68	0.565	1.692		Cell Cycle: G1/S Checkpoint Regulation	7.25	0.632	1.521
Integrin Signaling	7.66	0.495	2.385		Mouse Embryonic Stem Cell Pluripotency	7.23	0.566	0.132
IGF-1 Signaling	7.65	0.575	2.021		PTEN Signaling	7.23	0.523	-1.723
ERBB Signaling	7.58	0.589	1.089		Protein Sorting Signaling Pathway	7.22	0.506	0
Agrin Interactions at Neuromuscular Junction	7.51	0.638	2.271		PEDF Signaling	7.14	0.593	0.295
Pancreatic Adenocarcinoma Signaling	7.42	0.547	1.067		HER-2 Signaling in Breast Cancer	7.11	0.48	1.857
Role of NFAT in Cardiac Hypertrophy	7.4	0.487	2.475		MicroRNA Biogenesis Signaling Pathway	7.06	0.497	2.178
Hypoxia Signaling in the Cardiovascular System	7.37	0.618	-1.069		Reelin Signaling in Neurons	7.05	0.529	2.25
UVC-Induced MAPK Signaling	7.29	0.686	1.219		Mitochondrial Dysfunction	7.03	0.447	2.523
Colorectal Cancer Metastasis Signaling	7.27	0.469	2.488		Telomerase Signaling	6.9	0.555	0.149
Ovarian Cancer Signaling	7.27	0.519	2.16		DHCR24 Signaling Pathway	6.82	0.525	2.121
Circadian Rhythm Signaling	7.25	0.47	NaN		Protein Kinase A Signaling	6.81	0.433	-0.083
Sertoli Cell-Sertoli Cell Junction Signaling	7.25	0.478	1.114		Colorectal Cancer Metastasis Signaling	6.79	0.462	1.584
Insulin Secretion Signaling Pathway	7.22	0.467	2.866		Integrin Signaling	6.76	0.481	2.951
Renal Cell Carcinoma Signaling	7.21	0.605	2.058		Aryl Hydrocarbon Receptor Signaling	6.74	0.509	-1.286
HGF Signaling	7.19	0.537	1.313		Pulmonary Healing Signaling Pathway	6.73	0.487	2.132
Protein Kinase A Signaling	7.17	0.438	0.415		UVC-Induced MAPK Signaling	6.67	0.667	1.616
Sertoli Cell-Germ Cell Junction Signaling Pathway (Enhanced)	7.17	0.479	0.847		Ephrin A Signaling	6.65	0.673	NaN
Iron homeostasis signaling pathway	7.09	0.533	NaN		PI3K/AKT Signaling	6.6	0.485	-1.083
GNRH Signaling	7.05	0.497	2.753		UVA-Induced MAPK Signaling	6.59	0.56	1.616
P2Y Purigenic Receptor Signaling Pathway	7.02	0.533	0.762		Non-Small Cell Lung Cancer Signaling	6.46	0.562	0.522
Pulmonary Fibrosis Idiopathic Signaling Pathway	6.97	0.451	3.073		HGF Signaling	6.45	0.522	2.138
Melanoma Signaling	6.97	0.673	1.976		LPS-stimulated MAPK Signaling	6.42	0.575	1.769
Assembly of RNA Polymerase II Complex	6.95	0.68	0.686		PPARα/RXRα Activation	6.39	0.485	0.465
Ribonucleotide Reductase Signaling Pathway	6.93	0.506	-0.647		ERK/MAPK Signaling	6.39	0.475	2.014
Oxytocin Signaling Pathway	6.91	0.461	2.377		Virus Entry via Endocytic Pathways	6.38	0.533	NaN
LPS-stimulated MAPK Signaling	6.86	0.586	0.745		Cardiac Hypertrophy Signaling	6.28	0.458	2.157
Signaling by Rho Family GTPases	6.85	0.465	-0.503		Renal Cell Carcinoma Signaling	6.24	0.58	2.475
Cyclins and Cell Cycle Regulation	6.8	0.588	-0.169		CXCR4 Signaling	6.24	0.494	4.007
VEGF Signaling	6.79	0.564	2.655		ERBB Signaling	6.2	0.558	1.54
Endocannabinoid Cancer Inhibition Pathway	6.7	0.517	0		Production of Nitric Oxide and Reactive Oxygen Species in Macrophages	6.2	0.482	1.078
BMP signaling pathway	6.48	0.571	2.236		HIF1α Signaling	6.18	0.474	2.335
CCR3 Signaling in Eosinophils	6.46	0.522	2.064		Serotonin Receptor Signaling	6.15	0.418	1.571
Inhibition of ARE-Mediated mRNA Degradation Pathway	6.45	0.503	0.254		ATM Signaling	6.14	0.55	-2.064
HIF1α Signaling	6.41	0.479	2.02		14-3-3-mediated Signaling	6.09	0.519	0.944
PTEN Signaling	6.4	0.51	-2.853		Endocannabinoid Developing Neuron Pathway	6.09	0.519	2.177
Cell Cycle: G2/M DNA Damage Checkpoint Regulation	6.3	0.66	-1.671		Autism Signaling Pathway	5.98	0.442	1.037
MSP-RON Signaling in Cancer Cells Pathway	6.28	0.514	2.255		Thrombin Signaling	5.83	0.463	2.656
Mouse Embryonic Stem Cell Pluripotency	6.28	0.547	2.517		Paxillin Signaling	5.8	0.532	2.887
NER (Nucleotide Excision Repair, Enhanced Pathway)	6.22	0.567	-0.149		Ephrin B Signaling	5.73	0.583	1.715
α-Adrenergic Signaling	6.16	0.541	1.667		RAC Signaling	5.69	0.504	2.101
Autophagy	6	0.47	1.8		Actin Cytoskeleton Signaling	5.59	0.453	2.53
PPARα/RXRα Activation	6	0.479	-0.831		TGF-β Signaling	5.57	0.542	1.982
Aldosterone Signaling in Epithelial Cells	5.96	0.489	0.632		Signaling by Rho Family GTPases	5.57	0.446	-0.311
RHOGDI Signaling	5.96	0.468	-0.57		Transcriptional Regulatory Network in Embryonic Stem Cells	5.56	0.485	2.138
Endometrial Cancer Signaling	5.94	0.613	1.521		Hepatic Fibrosis Signaling Pathway	5.54	0.417	3.124
Synaptic Long Term Potentiation	5.94	0.515	1.969		Renin-Angiotensin Signaling	5.5	0.512	2.177
Renin-Angiotensin Signaling	5.82	0.52	2.023		IGF-1 Signaling	5.5	0.528	2.359
Production of Nitric Oxide and Reactive Oxygen Species in Macrophages	5.81	0.477	-0.11		Insulin Secretion Signaling Pathway	5.41	0.442	2.457
fMLP Signaling in Neutrophils	5.78	0.511	1.604		CCR3 Signaling in Eosinophils	5.41	0.5	1.982
Chemokine Signaling	5.71	0.568	3.317		WNT/β-catenin Signaling	5.39	0.477	0.239
RHOA Signaling	5.66	0.516	-0.64		Unfolded protein response	5.37	0.544	-3.024
p53 Signaling	5.65	0.54	0.822		Hypoxia Signaling in the Cardiovascular System	5.37	0.566	-1.807
Estrogen-mediated S-phase Entry	5.63	0.769	0.229		Adipogenesis pathway	5.33	0.496	0.602
ERBB4 Signaling	5.63	0.586	1.029		Melanocyte Development and Pigmentation Signaling	5.29	0.53	1.155
Polyamine Regulation in Colon Cancer	5.59	0.61	1		GM-CSF Signaling	5.24	0.569	1.667
NRF2-mediated Oxidative Stress Response	5.58	0.456	2.138		Microautophagy Signaling Pathway	5.23	0.481	-0.651
FLT3 Signaling in Hematopoietic Progenitor Cells	5.57	0.56	1.043		IL-8 Signaling	5.19	0.458	2.964
Xenobiotic Metabolism Signaling	5.45	0.439	NaN		Melanoma Signaling	5.19	0.615	1.512
Apelin Endothelial Signaling Pathway	5.41	0.497	2.734		FLT3 Signaling in Hematopoietic Progenitor Cells	5.17	0.548	1.067
IL-8 Signaling	5.4	0.462	3.222		JAK/STAT Signaling	5.17	0.548	-0.302
BAG2 Signaling Pathway	5.38	0.553	-0.784		Xenobiotic Metabolism CAR Signaling Pathway	5.16	0.464	-1.054
Apoptosis Signaling	5.38	0.529	-0.143		MYC Mediated Apoptosis Signaling	5.14	0.62	0.539
PI3K/AKT Signaling	5.29	0.465	0.985		Role of NFAT in Cardiac Hypertrophy	5.1	0.451	2.319
Adipogenesis pathway	5.27	0.496	1.565		Xenobiotic Metabolism AHR Signaling Pathway	5.06	0.54	-2.359
IL-3 Signaling	5.25	0.556	0.762		Role of NANOG in Mammalian Embryonic Stem Cell Pluripotency	5.06	0.5	1.567
ID1 Signaling Pathway	5.25	0.463	3.422		Role of BRCA1 in DNA Damage Response	5.04	0.55	-2.191
Acute Myeloid Leukemia Signaling	5.21	0.538	1.406		Apoptosis Signaling	5.03	0.519	-0.42
Ephrin B Signaling	5.2	0.569	2.263		BAG2 Signaling Pathway	4.99	0.541	1.279
Transcriptional Regulatory Network in Embryonic Stem Cells	5.17	0.479	3.17		Clathrin-mediated Endocytosis Signaling	4.95	0.455	NaN
Sumoylation Pathway	5.14	0.524	-0.309		NER (Nucleotide Excision Repair, Enhanced Pathway)	4.95	0.533	-1.121
Cell Cycle: G1/S Checkpoint Regulation	5.08	0.574	0.898		MSP-RON Signaling in Cancer Cells Pathway	4.93	0.486	0.985
Apelin Cardiomyocyte Signaling Pathway	5.08	0.525	0.555		Oxytocin Signaling Pathway	4.93	0.433	1.461
CNTF Signaling	5.06	0.593	1.567		Neuregulin Signaling	4.92	0.504	0.905
Role of NANOG in Mammalian Embryonic Stem Cell Pluripotency	5	0.5	2.263		ROBO SLIT Signaling Pathway	4.92	0.496	0.378
Role of MAPK Signaling in Promoting the Pathogenesis of Influenza	4.95	0.509	1.871		Amyloid Processing	4.89	0.608	-1.291
Unfolded protein response	4.9	0.533	-1.8		PCP (Planar Cell Polarity) Pathway	4.88	0.583	1.061
Cell Cycle Regulation by BTG Family Proteins	4.87	0.658	-0.258		CDK5 Signaling	4.85	0.504	2.263
Protein Sorting Signaling Pathway	4.85	0.466	0.768		Ceramide Signaling	4.85	0.527	0.926
ATM Signaling	4.85	0.52	-1.852		Regulation of the Epithelial-Mesenchymal Transition Pathway	4.83	0.457	NaN
ERB2-ERBB3 Signaling	4.81	0.567	0.343		Role of CHK Proteins in Cell Cycle Checkpoint Control	4.82	0.586	-0.186
Fc Epsilon RI Signaling	4.8	0.5	2.252		HIPPO signaling	4.81	0.535	-0.962
Virus Entry via Endocytic Pathways	4.8	0.5	NaN		Xenobiotic Metabolism PXR Signaling Pathway	4.77	0.456	-1.166
ILK Signaling	4.79	0.455	0.788		Prolactin Signaling	4.76	0.521	0.632
Cancer Drug Resistance by Drug Efflux	4.78	0.586	1.715		WNK Renal Signaling Pathway	4.72	0.509	2.722
VEGF Family Ligand-Receptor Interactions	4.77	0.535	2.287		UVB-Induced MAPK Signaling	4.7	0.593	1.671
GM-CSF Signaling	4.74	0.556	2.333		Molecular Mechanisms of Cancer	4.69	0.378	1.556
Gap Junction Signaling	4.73	0.455	NaN		Semaphorin Signaling in Neurons	4.66	0.574	NaN
Prolactin Signaling	4.71	0.521	0.324		Docosahexaenoic Acid (DHA) Signaling	4.65	0.437	0.67
Human Embryonic Stem Cell Pluripotency	4.69	0.453	4.298		α-Adrenergic Signaling	4.64	0.505	1.414
Hepatic Fibrosis Signaling Pathway	4.64	0.408	3.382		Role of MAPK Signaling in Promoting the Pathogenesis of Influenza	4.64	0.5	1.361
Pancreatic Secretion Signaling Pathway	4.61	0.438	0.862		PAK Signaling	4.64	0.496	2.188
RAC Signaling	4.61	0.482	1.089		Semaphorin Neuronal Repulsive Signaling Pathway	4.64	0.474	0.367
Role of BRCA1 in DNA Damage Response	4.57	0.537	-0.784		Cardiac Hypertrophy Signaling (Enhanced)	4.64	0.395	1.605
Neuregulin Signaling	4.52	0.496	0.729		GNRH Signaling	4.64	0.455	2.357
Regulation of the Epithelial-Mesenchymal Transition Pathway	4.49	0.452	NaN		NF-κB Activation by Viruses	4.61	0.537	0.469
Gα12/13 Signaling	4.47	0.481	1.291		Iron homeostasis signaling pathway	4.59	0.482	NaN
DNA Methylation and Transcriptional Repression Signaling	4.4	0.51	1.067		ILK Signaling	4.59	0.45	1.026
ERK5 Signaling	4.37	0.541	0.649		Insulin Receptor Signaling	4.54	0.479	0
Glucocorticoid Receptor Signaling	4.36	0.39	NaN		Gα12/13 Signaling	4.53	0.481	2.433
GADD45 Signaling	4.36	0.567	1.029		Androgen Signaling	4.47	0.462	0.169
Docosahexaenoic Acid (DHA) Signaling	4.34	0.433	0		fMLP Signaling in Neutrophils	4.46	0.481	1.361
Antiproliferative Role of Somatostatin Receptor 2	4.33	0.532	1.671		Endometrial Cancer Signaling	4.46	0.565	1.461
Thyroid Cancer Signaling	4.33	0.532	2.469		IL-3 Signaling	4.44	0.531	0.926
Estrogen-Dependent Breast Cancer Signaling	4.3	0.524	0.845		Gαq Signaling	4.43	0.459	0.985
Thrombopoietin Signaling	4.29	0.554	1.029		GADD45 Signaling	4.39	0.567	1.715
NAD Signaling Pathway	4.28	0.467	0.128		Mitotic Roles of Polo-Like Kinase	4.39	0.552	0
Dopamine-DARPP32 Feedback in cAMP Signaling	4.27	0.452	1.083		Netrin Signaling	4.38	0.457	0
Ephrin A Signaling	4.27	0.592	NaN		Endocannabinoid Cancer Inhibition Pathway	4.38	0.47	-0.243
Cholecystokinin/Gastrin-mediated Signaling	4.25	0.487	2.06		Macropinocytosis Signaling	4.3	0.532	2.475
Actin Cytoskeleton Signaling	4.25	0.433	1.179		Cell Cycle Regulation by BTG Family Proteins	4.29	0.632	-0.277
CSDE1 Signaling Pathway	4.23	0.571	2.268		ERBB4 Signaling	4.27	0.543	1.372
Orexin Signaling Pathway	4.21	0.433	1.675		Interferon Signaling	4.25	0.639	-0.853
Glioma Invasiveness Signaling	4.19	0.533	0.507		Inhibition of Angiogenesis by TSP1	4.21	0.647	2
Inhibition of Angiogenesis by TSP1	4.19	0.647	2.357		Circadian Rhythm Signaling	4.21	0.425	NaN
Neurotrophin/TRK Signaling	4.16	0.525	1.265		P2Y Purigenic Receptor Signaling Pathway	4.21	0.474	0.802
Oncostatin M Signaling	4.11	0.605	1.043		Apelin Endothelial Signaling Pathway	4.18	0.469	2.292
Kinetochore Metaphase Signaling Pathway	4.11	0.491	-0.577		p38 MAPK Signaling	4.17	0.483	-0.149
Melanocyte Development and Pigmentation Signaling	4.1	0.5	1.474		Polyamine Regulation in Colon Cancer	4.13	0.559	0.87
Role of Tissue Factor in Cancer	4.1	0.44	1.782		RAR Activation	4.1	0.399	0.994
Autism Signaling Pathway	4.07	0.416	1.604		DNA Methylation and Transcriptional Repression Signaling	4.08	0.5	0.762
Endothelin-1 Signaling	4.07	0.444	2.907		IL-6 Signaling	4.07	0.473	0.788
Netrin Signaling	4.05	0.451	0.338		Regulation of the Epithelial Mesenchymal Transition by Growth Factors Pathway	4.07	0.443	1.546
Ceramide Signaling	4.04	0.505	1.298		Necroptosis Signaling Pathway	4	0.458	0.356
Pulmonary Healing Signaling Pathway	4.04	0.442	3.624		RHOA Signaling	3.99	0.476	-0.267
WNK Renal Signaling Pathway	3.97	0.491	2.137		Human Embryonic Stem Cell Pluripotency	3.98	0.438	2.558
JAK/STAT Signaling	3.91	0.512	0		Factors Promoting Cardiogenesis in Vertebrates	3.93	0.458	1.723
Nucleotide Excision Repair Pathway	3.91	0.629	NaN		Growth Hormone Signaling	3.92	0.528	-0.169
Melatonin Signaling	3.89	0.528	1.333		Thrombopoietin Signaling	3.89	0.538	1.372
ROBO SLIT Signaling Pathway	3.89	0.472	0.258		Tight Junction Signaling	3.87	0.444	NaN
Macropinocytosis Signaling	3.86	0.519	2.121		Regulation of the Epithelial Mesenchymal Transition in Development Pathway	3.87	0.506	1.121
Opioid Signaling Pathway	3.84	0.418	3.085		IL-7 Signaling Pathway	3.81	0.512	-1.029
Amyloid Processing	3.84	0.569	0.535		NAD Signaling Pathway	3.76	0.454	0
NF-κB Activation by Viruses	3.77	0.512	0		Gap Junction Signaling	3.76	0.435	NaN
Regulation of Cellular Mechanics by Calpain Protease	3.76	0.5	0.557		Endoplasmic Reticulum Stress Pathway	3.74	0.714	-0.832
Vitamin-C Transport	3.72	0.696	1.732		Aldosterone Signaling in Epithelial Cells	3.68	0.443	0.48
Semaphorin Signaling in Neurons	3.72	0.541	NaN		CNTF Signaling	3.68	0.542	1.616
Actin Nucleation by ARP-WASP Complex	3.69	0.495	0.169		RHOGDI Signaling	3.67	0.427	-0.492
WNT/Ca+ pathway	3.68	0.53	0.686		IL-1 Signaling	3.66	0.49	0.192
Bladder Cancer Signaling	3.66	0.474	1.091		Chemokine Signaling	3.66	0.506	2.722
Serotonin Receptor Signaling	3.66	0.391	1.848		FAT10 Signaling Pathway	3.61	0.544	-1.134
G Beta Gamma Signaling	3.65	0.465	2.177		FAT10 Cancer Signaling Pathway	3.6	0.56	0.2
Clathrin-mediated Endocytosis Signaling	3.62	0.431	NaN		Role of Osteoblasts, Osteoclasts and Chondrocytes in Rheumatoid Arthritis	3.52	0.422	NaN
PAK Signaling	3.61	0.471	2.021		Opioid Signaling Pathway	3.5	0.411	1.726
Adrenomedullin signaling pathway	3.61	0.433	3.13		Spliceosomal Cycle	3.48	0.547	1.347
Phagosome Maturation	3.57	0.445	NaN		Estrogen-mediated S-phase Entry	3.45	0.654	-0.5
Role of MAPK Signaling in the Pathogenesis of Influenza	3.55	0.5	NaN		Glioma Invasiveness Signaling	3.45	0.507	2.058
PDGF Signaling	3.55	0.494	2.469		Adrenomedullin signaling pathway	3.44	0.428	2.138
Regulation of the Epithelial Mesenchymal Transition by Growth Factors Pathway	3.52	0.433	2.524		IL-22 Signaling	3.42	0.667	-0.258
Spliceosomal Cycle	3.45	0.547	0.192		Parkinson's Signaling	3.39	0.75	NaN
DNA damage-induced 14-3-3σ Signaling	3.44	0.565	-1.177		Actin Nucleation by ARP-WASP Complex	3.39	0.484	1.414
Cachexia Signaling Pathway	3.37	0.397	0.166		Synaptic Long Term Potentiation	3.37	0.455	0.525
RANK Signaling in Osteoclasts	3.35	0.484	0.926		CSDE1 Signaling Pathway	3.36	0.536	2.746
Type II Diabetes Mellitus Signaling	3.34	0.444	-0.48		VEGF Signaling	3.34	0.475	2.667
Angiopoietin Signaling	3.34	0.5	2.502		STAT3 Pathway	3.33	0.452	1.414
Cell Cycle Control of Chromosomal Replication	3.33	0.536	-1.826		Sonic Hedgehog Signaling	3.27	0.613	0
Sphingosine-1-phosphate Signaling	3.27	0.459	1.414		Kinetochore Metaphase Signaling Pathway	3.2	0.464	-0.447
PEDF Signaling	3.27	0.488	0.973		Role of Osteoclasts in Rheumatoid Arthritis Signaling Pathway	3.18	0.4	1.035
TR/RXR Activation	3.26	0.454	1.05		Pancreatic Secretion Signaling Pathway	3.13	0.41	0.99
IL-2 Signaling	3.21	0.516	1.732		Regulation of Cellular Mechanics by Calpain Protease	3.12	0.478	0
Microautophagy Signaling Pathway	3.19	0.438	1.82		Gαi Signaling	3.1	0.443	0.7
FAT10 Signaling Pathway	3.16	0.526	0.333		Neurotrophin/TRK Signaling	3.09	0.487	1.48
IL-6 Signaling	3.16	0.45	1.089		Induction of Apoptosis by HIV1	3.09	0.508	0.898
WNT/β-catenin Signaling	3.14	0.431	1.05		Small Cell Lung Cancer Signaling	3.08	0.469	-0.408
Cardiac β-adrenergic Signaling	3.09	0.428	0		RANK Signaling in Osteoclasts	3.07	0.473	0.316
Gαq Signaling	3.08	0.43	1.192		Apelin Cardiomyocyte Signaling Pathway	3.04	0.465	0.885
Small Cell Lung Cancer Signaling	3.05	0.469	1.225		EGF Signaling	3.03	0.517	2.043
Telomere Extension by Telomerase	2.99	0.733	NaN		Cancer Drug Resistance by Drug Efflux	3.03	0.517	1.826
Xenobiotic Metabolism PXR Signaling Pathway	2.98	0.421	-1.546		HOTAIR Regulatory Pathway	3.03	0.43	0.246
Paxillin Signaling	2.98	0.459	2.287		VDR/RXR Activation	3.02	0.487	-0.6
IL-1 Signaling	2.98	0.469	0.2		Death Receptor Signaling	3.02	0.469	0.617
Sperm Motility	2.91	0.405	1.093		RAN Signaling	3	0.706	1.732
DHCR24 Signaling Pathway	2.9	0.439	-0.258		BMP signaling pathway	3	0.473	2.137
UVB-Induced MAPK Signaling	2.86	0.519	1.347		VEGF Family Ligand-Receptor Interactions	2.98	0.477	2.402
Factors Promoting Cardiogenesis in Vertebrates	2.85	0.431	3.597		Fc Epsilon RI Signaling	2.97	0.45	2.496
Xenobiotic Metabolism CAR Signaling Pathway	2.85	0.418	-1.444		Role of PKR in Interferon Induction and Antiviral Response	2.97	0.441	-0.42
GDNF Family Ligand-Receptor Interactions	2.79	0.481	2.263		Cell Cycle Control of Chromosomal Replication	2.96	0.518	-2.414
CD27 Signaling in Lymphocytes	2.77	0.509	-0.392		PPAR Signaling	2.95	0.458	-0.146
Mitotic Roles of Polo-Like Kinase	2.77	0.493	0		WNT/Ca+ pathway	2.94	0.5	-0.898
Cardiac Hypertrophy Signaling (Enhanced)	2.77	0.373	2.915		PDGF Signaling	2.93	0.472	2.655
RAR Activation	2.75	0.381	0.078		Estrogen-Dependent Breast Cancer Signaling	2.91	0.476	0.898
Relaxin Signaling	2.74	0.427	1.581		Role of MAPK Signaling in the Pathogenesis of Influenza	2.91	0.476	NaN
PCP (Planar Cell Polarity) Pathway	2.7	0.5	2.117		ERK5 Signaling	2.88	0.486	0.343
Death Receptor Signaling	2.68	0.458	0.316		Agrin Interactions at Neuromuscular Junction	2.87	0.493	2.785
Role of Osteoblasts, Osteoclasts and Chondrocytes in Rheumatoid Arthritis	2.66	0.404	NaN		G Beta Gamma Signaling	2.87	0.442	1.753
Tight Junction Signaling	2.65	0.417	NaN		Apelin Pancreas Signaling Pathway	2.84	0.532	0.816
Apelin Muscle Signaling Pathway	2.65	0.521	0		BEX2 Signaling Pathway	2.84	0.476	-0.649
PPAR Signaling	2.64	0.449	-1.067		Cholecystokinin/Gastrin-mediated Signaling	2.8	0.445	2.714
Role of CHK Proteins in Cell Cycle Checkpoint Control	2.63	0.5	-0.6		Orexin Signaling Pathway	2.79	0.404	1.429
Role of Osteoclasts in Rheumatoid Arthritis Signaling Pathway	2.61	0.39	0.749		Pyroptosis Signaling Pathway	2.76	0.462	-0.762
Natural Killer Cell Signaling	2.61	0.41	0.453		Caveolar-mediated Endocytosis Signaling	2.75	0.48	NaN
HOTAIR Regulatory Pathway	2.53	0.418	0.492		Assembly of RNA Polymerase II Complex	2.74	0.52	0.784
Endocannabinoid Neuronal Synapse Pathway	2.5	0.423	1.511		Angiopoietin Signaling	2.7	0.474	2.2
Acetylcholine Receptor Signaling Pathway	2.5	0.408	0.788		Apelin Adipocyte Signaling Pathway	2.69	0.462	0.324
Leptin Signaling in Obesity	2.48	0.468	0.728		Fcγ Receptor-mediated Phagocytosis in Macrophages and Monocytes	2.65	0.457	1.067
Semaphorin Neuronal Repulsive Signaling Pathway	2.48	0.421	0.128		DNA damage-induced 14-3-3σ Signaling	2.6	0.522	-1.225
IL-7 Signaling Pathway	2.43	0.463	0.707		Thyroid Cancer Signaling	2.57	0.468	1.808
Endoplasmic Reticulum Stress Pathway	2.42	0.619	0.905		Relaxin Signaling	2.56	0.42	1.441
Granzyme A Signaling	2.41	0.467	-1.521		Acetylcholine Receptor Signaling Pathway	2.54	0.408	0.788
Role of Macrophages, Fibroblasts and Endothelial Cells in Rheumatoid Arthritis	2.4	0.383	NaN		Endothelin-1 Signaling	2.54	0.408	2.79
Synaptic Long Term Depression	2.36	0.404	0.943		Sphingosine-1-phosphate Signaling	2.52	0.434	2.598
Fcγ Receptor-mediated Phagocytosis in Macrophages and Monocytes	2.34	0.447	0.469		Acute Myeloid Leukemia Signaling	2.47	0.452	1.521
RAN Signaling	2.32	0.647	0.302		ERB2-ERBB3 Signaling	2.46	0.478	0.73
EGF Signaling	2.28	0.483	2.268		Role of Macrophages, Fibroblasts and Endothelial Cells in Rheumatoid Arthritis	2.46	0.383	NaN
SPINK1 General Cancer Pathway	2.27	0.465	1.616		Type II Diabetes Mellitus Signaling	2.44	0.418	0.926
Sonic Hedgehog Signaling	2.25	0.548	0.277		Granzyme A Signaling	2.43	0.467	1.859
eNOS Signaling	2.23	0.411	2.1		Coronavirus Replication Pathway	2.36	0.511	1.043
CD40 Signaling	2.2	0.464	0.539		IL-10 Signaling	2.36	0.416	-0.25
Mechanisms of Viral Exit from Host Cells	2.2	0.512	NaN		Remodeling of Epithelial Adherens Junctions	2.34	0.471	-1.387
Aryl Hydrocarbon Receptor Signaling	2.15	0.409	-1.677		TR/RXR Activation	2.29	0.423	1.361
Regulation of Actin-based Motility by Rho	2.14	0.426	0.781		Oncostatin M Signaling	2.29	0.512	0
4-1BB Signaling in T Lymphocytes	2.14	0.529	-1		Antiproliferative Role of Somatostatin Receptor 2	2.28	0.456	2.117
Gαs Signaling	2.14	0.421	0		Role of JAK family kinases in IL-6-type Cytokine Signaling	2.28	0.456	-1.333
Caveolar-mediated Endocytosis Signaling	2.11	0.453	NaN		Antioxidant Action of Vitamin C	2.26	0.43	1.029
STAT3 Pathway	2.08	0.415	2.188		NAFLD Signaling Pathway	2.24	0.394	-0.318
PXR/RXR Activation	2.06	0.462	0.365		GDNF Family Ligand-Receptor Interactions	2.21	0.455	2.959
IL-12 Signaling and Production in Macrophages	2.05	0.388	-1.363		IL-2 Signaling	2.2	0.469	1.569
MYC Mediated Apoptosis Signaling	1.99	0.48	0		IL-15 Production	2.19	0.423	0.98
Oxytocin in Brain Signaling Pathway	1.99	0.393	1.937		Sperm Motility	2.11	0.385	1.121
Coronavirus Replication Pathway	1.98	0.489	0.426		PXR/RXR Activation	2.08	0.462	-0.365
IL-10 Signaling	1.92	0.403	0.254		iNOS Signaling	2.07	0.489	-1.886
Glutaminergic Receptor Signaling Pathway (Enhanced)	1.9	0.373	1.727		eNOS Signaling	2.07	0.405	2.06
Notch Signaling	1.9	0.5	1.807		IL-17A Signaling in Fibroblasts	2.01	0.437	-1.298
Dopamine Receptor Signaling	1.88	0.438	0		cAMP-mediated signaling	1.99	0.386	-0.221
Growth Hormone Signaling	1.87	0.444	-0.186		Acute Phase Response Signaling	1.96	0.395	0.762
Necroptosis Signaling Pathway	1.85	0.4	0.762		Glutaminergic Receptor Signaling Pathway (Enhanced)	1.95	0.373	-0.091
Role of JAK1 and JAK3 in γc Cytokine Signaling	1.81	0.443	NaN		Regulation of Actin-based Motility by Rho	1.95	0.417	2.137
Antioxidant Action of Vitamin C	1.78	0.412	0.365		IL-12 Signaling and Production in Macrophages	1.94	0.384	-3.162
Neuropathic Pain Signaling in Dorsal Horn Neurons	1.78	0.417	1.677		IL-17A Signaling in Airway Cells	1.93	0.449	0.577
IL-22 Signaling	1.77	0.542	0.277		Notch Signaling	1.91	0.5	1.155
Regulation of the Epithelial Mesenchymal Transition in Development Pathway	1.74	0.425	2.475		MSP-RON Signaling in Macrophages Pathway	1.91	0.413	1.313
IL-15 Production	1.73	0.407	1.857		Dopamine-DARPP32 Feedback in cAMP Signaling	1.9	0.392	0.525
Apelin Pancreas Signaling Pathway	1.72	0.468	-0.655		Basal Cell Carcinoma Signaling	1.9	0.444	0.577
April Mediated Signaling	1.7	0.476	0.471		TNFR1 Signaling	1.88	0.471	-0.626
BEX2 Signaling Pathway	1.69	0.427	0.343		G-Protein Coupled Receptor Signaling	1.87	0.352	0.319
HMGB1 Signaling	1.69	0.391	2.364		Role of IL-17A in Arthritis	1.87	0.458	NaN
Corticotropin Releasing Hormone Signaling	1.68	0.395	1.664		Osteoarthritis Pathway	1.84	0.381	0.831
Osteoarthritis Pathway	1.65	0.377	2.194		IL-9 Signaling	1.84	0.5	0.258
FGF Signaling	1.65	0.42	1.808		Neuropathic Pain Signaling in Dorsal Horn Neurons	1.8	0.417	1.677
Neutrophil Extracellular Trap Signaling Pathway	1.65	0.362	1.833		Breast Cancer Regulation by Stathmin1	1.79	0.354	-0.07
Assembly of RNA Polymerase I Complex	1.62	0.615	-1.134		4-1BB Signaling in T Lymphocytes	1.76	0.5	-1.387
Molecular Mechanisms of Cancer	1.62	0.345	1.339		Natural Killer Cell Signaling	1.76	0.385	0.577
Nitric Oxide Signaling in the Cardiovascular System	1.61	0.402	1.718		Role of MAPK Signaling in Inhibiting the Pathogenesis of Influenza	1.74	0.43	0.898
GABAergic Receptor Signaling Pathway (Enhanced)	1.61	0.396	1.483		Immunogenic Cell Death Signaling Pathway	1.74	0.422	0.324
B Cell Activating Factor Signaling	1.57	0.465	0		GP6 Signaling Pathway	1.74	0.403	1.286
Role of IL-17A in Arthritis	1.56	0.441	NaN		nNOS Signaling in Neurons	1.74	0.468	0
Leukocyte Extravasation Signaling	1.53	0.379	1.723		HMGB1 Signaling	1.72	0.391	2.626
GP6 Signaling Pathway	1.52	0.395	1		Leukocyte Extravasation Signaling	1.71	0.385	2.216
Xenobiotic Metabolism AHR Signaling Pathway	1.51	0.414	-0.845		April Mediated Signaling	1.71	0.476	-0.471
Remodeling of Epithelial Adherens Junctions	1.48	0.426	-1.155		Oxytocin in Brain Signaling Pathway	1.7	0.383	2.224
Interferon Signaling	1.47	0.472	0		Telomere Extension by Telomerase	1.7	0.6	NaN
Parkinson's Signaling	1.47	0.562	NaN		TWEAK Signaling	1.69	0.486	-0.243
Dilated Cardiomyopathy Signaling Pathway	1.46	0.387	1.677		Role of p14/p19ARF in Tumor Suppression	1.68	0.5	-1.291
nNOS Signaling in Neurons	1.42	0.447	1		Bladder Cancer Signaling	1.66	0.405	0.258
FAT10 Cancer Signaling Pathway	1.39	0.44	2.524		CD40 Signaling	1.66	0.435	1.732
Gαi Signaling	1.38	0.386	0.632		Dilated Cardiomyopathy Signaling Pathway	1.66	0.393	1.286
GPCR-Mediated Integration of Enteroendocrine Signaling Exemplified by an L Cell	1.36	0.413	-1.3		Dopamine Receptor Signaling	1.65	0.425	0
Tumor Microenvironment Pathway	1.35	0.376	0.492		Melatonin Signaling	1.64	0.431	0.928
TWEAK Signaling	1.35	0.459	-0.5		Cleavage and Polyadenylation of Pre-mRNA	1.63	0.615	NaN
White Adipose Tissue Browning Pathway	1.33	0.384	0.98		Wound Healing Signaling Pathway	1.63	0.373	1.238
Amyotrophic Lateral Sclerosis Signaling	1.32	0.39	1.521		GPCR-Mediated Integration of Enteroendocrine Signaling Exemplified by an L Cell	1.61	0.427	-0.365
GPCR-Mediated Nutrient Sensing in Enteroendocrine Cells	1.32	0.39	-0.149		Role of WNT/GSK-3β Signaling in the Pathogenesis of Influenza	1.59	0.423	0.853
Calcium Signaling	1.31	0.368	0.405		Role of JAK1 and JAK3 in γc Cytokine Signaling	1.57	0.429	NaN
Cellular Effects of Sildenafil (Viagra)	1.3	0.38	NaN		Gαs Signaling	1.56	0.397	-0.164
Hepatic Fibrosis / Hepatic Stellate Cell Activation	1.29	0.371	NaN		Vitamin-C Transport	1.53	0.522	1
TNFR1 Signaling	1.29	0.431	0.218		Mechanisms of Viral Exit from Host Cells	1.51	0.463	NaN
Role of PKR in Interferon Induction and Antiviral Response	1.28	0.382	0		Phagosome Maturation	1.51	0.384	NaN
Induction of Apoptosis by HIV1	1.27	0.415	0.2		PFKFB4 Signaling Pathway	1.51	0.449	-0.894
Role of MAPK Signaling in Inhibiting the Pathogenesis of Influenza	1.27	0.405	0.73		SPINK1 General Cancer Pathway	1.48	0.423	1.671
PFKFB4 Signaling Pathway	1.22	0.429	0.447		Hepatic Cholestasis	1.48	0.372	-1.207
Apelin Adipocyte Signaling Pathway	1.22	0.396	0.522		MIF Regulation of Innate Immunity	1.47	0.455	-0.688
Erythropoietin Signaling Pathway	1.22	0.371	2.032		FGF Signaling	1.45	0.409	1.372
Wound Healing Signaling Pathway	1.21	0.361	0.524		Role of JAK1, JAK2 and TYK2 in Interferon Signaling	1.45	0.5	0
p38 MAPK Signaling	1.2	0.383	0.801		Cardiac β-adrenergic Signaling	1.43	0.378	-0.316
Assembly of RNA Polymerase III Complex	1.19	0.533	-1.89		Glucocorticoid Receptor Signaling	1.43	0.348	NaN
Glutamate Receptor Signaling	1.19	0.409	0		LXR/RXR Activation	1.39	0.39	1.48
Acute Phase Response Signaling	1.17	0.368	1.069		Macrophage Alternative Activation Signaling Pathway	1.37	0.374	0.356
MSP-RON Signaling in Macrophages Pathway	1.15	0.38	0.905		PD-1, PD-L1 cancer immunotherapy pathway	1.37	0.394	-0.469
VDR/RXR Activation	1.14	0.397	-0.471		B Cell Activating Factor Signaling	1.29	0.442	-0.775
GABA Receptor Signaling	1.03	0.371	NaN		Nucleotide Excision Repair Pathway	1.29	0.457	NaN
Granzyme B Signaling	1.03	0.5	0.707		Activation of IRF by Cytosolic Pattern Recognition Receptors	1.29	0.415	0
Lymphotoxin β Receptor Signaling	1.02	0.404	0.218		Neutrophil Extracellular Trap Signaling Pathway	1.29	0.352	0.169
Tumoricidal Function of Hepatic Natural Killer Cells	1.01	0.458	0		Role of OCT4 in Mammalian Embryonic Stem Cell Pluripotency	1.26	0.435	-0.447
Role of OCT4 in Mammalian Embryonic Stem Cell Pluripotency	1	0.413	NaN		CD27 Signaling in Lymphocytes	1.26	0.421	-0.218
Oxytocin in Spinal Neurons Signaling Pathway	9.91E−01	0.429	0.258		ISGylation Signaling Pathway	1.25	0.389	-0.926
Cardiomyocyte Differentiation via BMP Receptors	9.72E−01	0.444	0		Erythropoietin Signaling Pathway	1.25	0.371	2
Basal Cell Carcinoma Signaling	9.68E−01	0.389	2.294		Calcium Signaling	1.22	0.364	-0.14
NAFLD Signaling Pathway	9.61E−01	0.354	0		Assembly of RNA Polymerase III Complex	1.2	0.533	-0.378
Immunogenic Cell Death Signaling Pathway	9.32E−01	0.378	0.343		BER (Base Excision Repair) Pathway	1.19	0.432	-1.606
iNOS Signaling	9.2E−01	0.404	-0.535		Role of Chondrocytes in Rheumatoid Arthritis Signaling Pathway	1.19	0.376	-1.236
IL-9 Signaling	9E−01	0.417	0		Hepatic Fibrosis / Hepatic Stellate Cell Activation	1.19	0.366	NaN
PD-1, PD-L1 cancer immunotherapy pathway	8.62E−01	0.367	0.164		Antigen Presentation Pathway	1.15	0.436	NaN
SNARE Signaling Pathway	8.51E−01	0.36	1.286		Synaptic Long Term Depression	1.15	0.364	0.868
IL-17A Signaling in Airway Cells	7.99E−01	0.377	0.6		Mismatch Repair in Eukaryotes	1.12	0.5	-3
IL-17A Signaling in Gastric Cells	7.93E−01	0.423	-0.333		IL-17A Signaling in Gastric Cells	1.1	0.462	-0.333
Mismatch Repair in Eukaryotes	7.63E−01	0.444	-2.828		Role of JAK2 in Hormone-like Cytokine Signaling	1.08	0.403	-1.877
Role of p14/p19ARF in Tumor Suppression	7.6E−01	0.406	-1.155		Apelin Muscle Signaling Pathway	1.08	0.417	1.134
Macrophage Alternative Activation Signaling Pathway	7.49E−01	0.347	1.477		White Adipose Tissue Browning Pathway	1.05	0.37	-0.289
IL-33 Signaling Pathway	7.48E−01	0.348	0.397		Leptin Signaling in Obesity	1.03	0.39	0.535
cAMP-mediated signaling	7.4E−01	0.343	0		Activin Inhibin Signaling Pathway	1.02	0.356	1.254
Neuroprotective Role of THOP1 in Alzheimer's Disease	7.29E−01	0.355	-0.73		Oxytocin in Spinal Neurons Signaling Pathway	1	0.429	-0.258
MIF Regulation of Innate Immunity	7.22E−01	0.386	-1		ABRA Signaling Pathway	1	0.38	-0.507
BER (Base Excision Repair) Pathway	7.22E−01	0.386	-1.698		Neurovascular Coupling Signaling Pathway	0.99	0.353	0.563
Role of IL-17F in Allergic Inflammatory Airway Diseases	7.16E−01	0.383	-0.258		Apelin Liver Signaling Pathway	0.982	0.444	0.577
Cleavage and Polyadenylation of Pre-mRNA	7.1E−01	0.462	NaN		Endocannabinoid Neuronal Synapse Pathway	0.953	0.362	0.729
Activin Inhibin Signaling Pathway	7.02E−01	0.342	1.395		DNA Double-Strand Break Repair by Homologous Recombination	0.948	0.5	NaN
Breast Cancer Regulation by Stathmin1	7.01E−01	0.331	-1.167		MIF-mediated Glucocorticoid Regulation	0.91	0.417	-1.069
ABRA Signaling Pathway	6.86E−01	0.359	0.522		Amyotrophic Lateral Sclerosis Signaling	0.876	0.364	1.521
MIF-mediated Glucocorticoid Regulation	6.73E−01	0.389	-1.387		Tumor Microenvironment Pathway	0.873	0.354	0.64
ISGylation Signaling Pathway	6.47E−01	0.352	-0.649		SNARE Signaling Pathway	0.871	0.36	1.571
Retinoic acid Mediated Apoptosis Signaling	6.45E−01	0.367	0.218		LPS/IL-1 Mediated Inhibition of RXR Function	0.866	0.346	0.539
Pyroptosis Signaling Pathway	6.43E−01	0.355	-0.87		Neuroinflammation Signaling Pathway	0.841	0.342	-0.311
Role of WNT/GSK-3β Signaling in the Pathogenesis of Influenza	6.42E−01	0.359	2.668		Lymphotoxin β Receptor Signaling	0.833	0.386	0.471
Th1 Pathway	6.17E−01	0.347	0.156		Corticotropin Releasing Hormone Signaling	0.83	0.355	0.146
Neuroinflammation Signaling Pathway	5.93E−01	0.332	1.251		Role of Osteoblasts in Rheumatoid Arthritis Signaling Pathway	0.83	0.346	-1.546
DNA Double-Strand Break Repair by Homologous Recombination	5.92E−01	0.429	NaN		Role of RIG1-like Receptors in Antiviral Innate Immunity	0.794	0.391	-1.604
Activation of IRF by Cytosolic Pattern Recognition Receptors	5.48E−01	0.354	-0.853		IL-33 Signaling Pathway	0.769	0.348	0.651
Neurovascular Coupling Signaling Pathway	5.26E−01	0.332	1.27		TNFR2 Signaling	0.769	0.406	0
IL-17A Signaling in Fibroblasts	5.2E−01	0.345	0		IL-13 Signaling Pathway	0.746	0.356	0.469
Toll-like Receptor Signaling	5.13E−01	0.346	0.728		GPCR-Mediated Nutrient Sensing in Enteroendocrine Cells	0.746	0.356	-0.156
IL-13 Signaling Pathway	5.1E−01	0.339	1.441		Nitric Oxide Signaling in the Cardiovascular System	0.707	0.352	1.947
Th1 and Th2 Activation Pathway	5.01E−01	0.333	NaN		GABA Receptor Signaling	0.673	0.348	NaN
Apelin Liver Signaling Pathway	4.84E−01	0.37	0.632		IL-23 Signaling Pathway	0.664	0.375	-0.243
Adrenergic Receptor Signaling Pathway (Enhanced)	4.74E−01	0.33	0.739		Glutamate Receptor Signaling	0.655	0.364	0
Role of Chondrocytes in Rheumatoid Arthritis Signaling Pathway	4.71E−01	0.333	0.146		Neuroprotective Role of THOP1 in Alzheimer's Disease	0.63	0.347	-0.186
Role of RIG1-like Receptors in Antiviral Innate Immunity	4.42E−01	0.348	-0.832		CREB Signaling in Neurons	0.576	0.325	1.285
Role of PI3K/AKT Signaling in the Pathogenesis of Influenza	4.25E−01	0.338	0.894		Inflammasome pathway	0.572	0.4	-0.707
TNFR2 Signaling	3.75E−01	0.344	0		Apelin Cardiac Fibroblast Signaling Pathway	0.565	0.391	0.333
Role of JAK family kinases in IL-6-type Cytokine Signaling	3.7E−01	0.329	0.392		Role of IL-17F in Allergic Inflammatory Airway Diseases	0.551	0.362	-1.732
IL-23 Signaling Pathway	3.58E−01	0.333	0.258		CDX Gastrointestinal Cancer Signaling Pathway	0.545	0.333	-0.62
Apelin Cardiac Fibroblast Signaling Pathway	3.58E−01	0.348	0		FXR/RXR Activation	0.503	0.332	2.032
Intrinsic Prothrombin Activation Pathway	3.47E−01	0.333	0.277		Tumoricidal Function of Hepatic Natural Killer Cells	0.491	0.375	-0.333
LPS/IL-1 Mediated Inhibition of RXR Function	3.45E−01	0.319	0.962		Eicosanoid Signaling	0.476	0.343	-0.302
G-Protein Coupled Receptor Signaling	3.39E−01	0.316	0.74		Role of PI3K/AKT Signaling in the Pathogenesis of Influenza	0.434	0.338	0.447
Hepatic Cholestasis	3.31E−01	0.318	-0.593		Granzyme B Signaling	0.417	0.375	0.816
Role of Osteoblasts in Rheumatoid Arthritis Signaling Pathway	3.18E−01	0.317	-2.194		Assembly of RNA Polymerase I Complex	0.415	0.385	0
Role of JAK2 in Hormone-like Cytokine Signaling	3.11E−01	0.323	0		Coagulation System	0.386	0.343	-1.155
Maturity Onset Diabetes of Young (MODY) Signaling	2.82E−01	0.316	NaN		Maturity Onset Diabetes of Young (MODY) Signaling	0.379	0.329	NaN
Hematopoiesis from Multipotent Stem Cells	2.6E−01	0.333	NaN		GABAergic Receptor Signaling Pathway (Enhanced)	0.376	0.324	0.149
CDX Gastrointestinal Cancer Signaling Pathway	−0E00	0.309	-0.896		Phagosome Formation	0.349	0.316	0.747
Macrophage Classical Activation Signaling Pathway	−0E00	0.265	-0.781		Cardiomyocyte Differentiation via BMP Receptors	0.319	0.333	2
Multiple Sclerosis Signaling Pathway	−0E00	0.284	0.126		Th1 Pathway	0.287	0.315	0.822
Pathogen Induced Cytokine Storm Signaling Pathway	−0E00	0.232	-0.647		Retinoic acid Mediated Apoptosis Signaling	0.282	0.317	-0.471
S100 Family Signaling Pathway	−0E00	0.286	1.214		Macrophage Classical Activation Signaling Pathway	0	0.296	-0.438
Chaperone Mediated Autophagy Signaling Pathway	−0E00	0.156	-1.414		Multiple Sclerosis Signaling Pathway	0	0.306	-1.213
NOD1/2 Signaling Pathway	−0E00	0.286	-0.412		Pathogen Induced Cytokine Storm Signaling Pathway	0	0.256	-0.923
NFKBIE Signaling Pathway	−0E00	0.029	-1.387		S100 Family Signaling Pathway	0	0.312	0.258
Coagulation System	−0E00	0.286	0		Chaperone Mediated Autophagy Signaling Pathway	0	0.165	-1.961
LXR/RXR Activation	−0E00	0.285	0.209		NOD1/2 Signaling Pathway	0	0.265	-0.283
CGAS-STING Signaling Pathway	−0E00	0.279	-1.441		Adrenergic Receptor Signaling Pathway (Enhanced)	0	0.305	0.64
FXR/RXR Activation	−0E00	0.278	1.109		NFKBIE Signaling Pathway	0	0.0445	-1.342
Role of Pattern Recognition Receptors in Recognition of Bacteria and Viruses	−0E00	0.253	-0.365		CGAS-STING Signaling Pathway	0	0.3	-1.543
TREM1 Signaling	−0E00	0.247	0		Role of Pattern Recognition Receptors in Recognition of Bacteria and Viruses	0	0.272	-0.18
Role of NFAT in Regulation of the Immune Response	−0E00	0.08	2.853		TREM1 Signaling	0	0.182	-0.832
FcγRIIB Signaling in B Lymphocytes	−0E00	0.0692	1.4		Role of NFAT in Regulation of the Immune Response	0	0.0761	1.921
CCR5 Signaling in Macrophages	−0E00	0.0842	1.528		FcγRIIB Signaling in B Lymphocytes	0	0.0636	2.117
Calcium-induced T Lymphocyte Apoptosis	−0E00	0.0478	0.688		CCR5 Signaling in Macrophages	0	0.0802	1.342
Cytotoxic T Lymphocyte-mediated Apoptosis of Target Cells	−0E00	0.0306	0		Calcium-induced T Lymphocyte Apoptosis	0	0.0543	0.218
IL-17 Signaling	−0E00	0.286	0.962		Cytotoxic T Lymphocyte-mediated Apoptosis of Target Cells	0	0.0329	-0.333
Airway Pathology in Chronic Obstructive Pulmonary Disease	−0E00	0.136	NaN		IL-17 Signaling	0	0.275	0.98
CTLA4 Signaling in Cytotoxic T Lymphocytes	−0E00	0.126	0.115		Airway Pathology in Chronic Obstructive Pulmonary Disease	0	0.136	NaN
Airway Inflammation in Asthma	−0E00	0.182	NaN		CTLA4 Signaling in Cytotoxic T Lymphocytes	0	0.139	-0.442
T Helper Cell Differentiation	−0E00	0.0488	NaN		Airway Inflammation in Asthma	0	0.121	NaN
CD28 Signaling in T Helper Cells	−0E00	0.0925	0.469		T Helper Cell Differentiation	0	0.0446	NaN
IL-15 Signaling	−0E00	0.0755	1.622		CD28 Signaling in T Helper Cells	0	0.0886	-0.324
Role of Cytokines in Mediating Communication between Immune Cells	−0E00	0.0926	NaN		IL-15 Signaling	0	0.0755	0.324
Dendritic Cell Maturation	−0E00	0.104	-0.128		Role of Cytokines in Mediating Communication between Immune Cells	0	0.0741	NaN
ICOS-ICOSL Signaling in T Helper Cells	−0E00	0.0766	0.87		Dendritic Cell Maturation	0	0.0972	-0.802
Lipid Antigen Presentation by CD1	−0E00	0.0169	NaN		Cellular Effects of Sildenafil (Viagra)	0	0.307	NaN
CREB Signaling in Neurons	−0E00	0.31	0.781		ICOS-ICOSL Signaling in T Helper Cells	0	0.0825	0.324
Type I Diabetes Mellitus Signaling	−0E00	0.0806	-1.095		Lipid Antigen Presentation by CD1	0	0.0193	NaN
Primary Immunodeficiency Signaling	−0E00	0.1	NaN		Type I Diabetes Mellitus Signaling	0	0.0943	-1.298
Allograft Rejection Signaling	−0E00	0.0185	NaN		Primary Immunodeficiency Signaling	0	0.2	NaN
Autoimmune Thyroid Disease Signaling	−0E00	0.0197	NaN		Allograft Rejection Signaling	0	0.0164	NaN
Graft-versus-Host Disease Signaling	−0E00	0.0157	NaN		Autoimmune Thyroid Disease Signaling	0	0.0197	NaN
p70S6K Signaling	−0E00	0.124	2.25		Graft-versus-Host Disease Signaling	0	0.0202	NaN
G Protein Signaling Mediated by Tubby	−0E00	0.0641	3.922		p70S6K Signaling	0	0.113	2.84
Communication between Innate and Adaptive Immune Cells	−0E00	0.0171	NaN		G Protein Signaling Mediated by Tubby	0	0.0598	2.746
Crosstalk between Dendritic Cells and Natural Killer Cells	−0E00	0.264	0.775		Communication between Innate and Adaptive Immune Cells	0	0.0139	NaN
Systemic Lupus Erythematosus Signaling	−0E00	0.0664	NaN		Crosstalk between Dendritic Cells and Natural Killer Cells	0	0.264	-1
CDC42 Signaling	−0E00	0.115	0		Systemic Lupus Erythematosus Signaling	0	0.0655	NaN
FAK Signaling	−0E00	0.182	-0.509		CDC42 Signaling	0	0.12	0.885
Phospholipase C Signaling	−0E00	0.106	1.877		FAK Signaling	0	0.214	0.268
Altered T Cell and B Cell Signaling in Rheumatoid Arthritis	−0E00	0.0181	NaN		Phospholipase C Signaling	0	0.102	2.132
Atherosclerosis Signaling	−0E00	0.271	NaN		Altered T Cell and B Cell Signaling in Rheumatoid Arthritis	0	0.016	NaN
Pathogenesis of Multiple Sclerosis	−0E00	0.111	NaN		Atherosclerosis Signaling	0	0.308	NaN
B Cell Development	−0E00	0.0164	NaN		Pathogenesis of Multiple Sclerosis	0	0.111	NaN
Regulation of IL-2 Expression in Activated and Anergic T Lymphocytes	−0E00	0.0974	0.447		B Cell Development	0	0.0123	NaN
NUR77 Signaling in T Lymphocytes	−0E00	0.0682	1.134		Regulation of IL-2 Expression in Activated and Anergic T Lymphocytes	0	0.0931	-0.152
PKCθ Signaling in T Lymphocytes	−0E00	0.12	0.962		NUR77 Signaling in T Lymphocytes	0	0.0741	0.186
Role of Lipids/Lipid Rafts in the Pathogenesis of Influenza	−0E00	0.0435	NaN		PKCθ Signaling in T Lymphocytes	0	0.111	1.089
Role of Hypercytokinemia/hyperchemokinemia in the Pathogenesis of Influenza	−0E00	0.151	-0.277		Role of Lipids/Lipid Rafts in the Pathogenesis of Influenza	0	0.0435	NaN
Antiproliferative Role of TOB in T Cell Signaling	−0E00	0.0469	0		Role of Hypercytokinemia/hyperchemokinemia in the Pathogenesis of Influenza	0	0.186	-1.5
MSP-RON Signaling Pathway	−0E00	0.3	NaN		Antiproliferative Role of TOB in T Cell Signaling	0	0.0399	0.243
OX40 Signaling Pathway	−0E00	0.0377	0.905		MSP-RON Signaling Pathway	0	0.3	NaN
PI3K Signaling in B Lymphocytes	−0E00	0.115	1.432		OX40 Signaling Pathway	0	0.0439	0.832
Extrinsic Prothrombin Activation Pathway	−0E00	0.312	NaN		PI3K Signaling in B Lymphocytes	0	0.102	0.544
DNA Double-Strand Break Repair by Non-Homologous End Joining	−0E00	0.286	NaN		Extrinsic Prothrombin Activation Pathway	0	0.25	NaN
Role of IL-17A in Psoriasis	−0E00	0.214	NaN		Intrinsic Prothrombin Activation Pathway	0	0.31	-1.155
Differential Regulation of Cytokine Production in Macrophages and T Helper Cells by IL-17A and IL-17F	−0E00	0.111	NaN		DNA Double-Strand Break Repair by Non-Homologous End Joining	0	0.214	NaN
Differential Regulation of Cytokine Production in Intestinal Epithelial Cells by IL-17A and IL-17F	−0E00	0.087	NaN		Role of IL-17A in Psoriasis	0	0.214	NaN
Role of JAK1, JAK2 and TYK2 in Interferon Signaling	−0E00	0.308	0.447		Differential Regulation of Cytokine Production in Macrophages and T Helper Cells by IL-17A and IL-17F	0	0.0556	NaN
Embryonic Stem Cell Differentiation into Cardiac Lineages	−0E00	0.2	NaN		Differential Regulation of Cytokine Production in Intestinal Epithelial Cells by IL-17A and IL-17F	0	0.0435	NaN
Hematopoiesis from Pluripotent Stem Cells	−0E00	0.0179	NaN		Embryonic Stem Cell Differentiation into Cardiac Lineages	0	0.3	NaN
nNOS Signaling in Skeletal Muscle Cells	−0E00	0.271	NaN		Hematopoiesis from Pluripotent Stem Cells	0	0.00897	NaN
Inhibition of Matrix Metalloproteases	−0E00	0.308	1.414		Hematopoiesis from Multipotent Stem Cells	0	0.0833	NaN
Agranulocyte Adhesion and Diapedesis	−0E00	0.21	NaN		nNOS Signaling in Skeletal Muscle Cells	0	0.188	NaN
Granulocyte Adhesion and Diapedesis	−0E00	0.18	NaN		Inhibition of Matrix Metalloproteases	0	0.308	1
TEC Kinase Signaling	−0E00	0.128	1.82		Agranulocyte Adhesion and Diapedesis	0	0.205	NaN
SAPK/JNK Signaling	−0E00	0.109	0.866		Granulocyte Adhesion and Diapedesis	0	0.201	NaN
IL-4 Signaling	−0E00	0.133	1.481		TEC Kinase Signaling	0	0.141	2.405
Antigen Presentation Pathway	−0E00	0.282	NaN		Toll-like Receptor Signaling	0	0.308	0.258
B Cell Receptor Signaling	−0E00	0.137	1.207		SAPK/JNK Signaling	0	0.113	1.98
Phototransduction Pathway	−0E00	0.278	NaN		IL-4 Signaling	0	0.13	1.501
NF-κB Signaling	−0E00	0.128	2.528		B Cell Receptor Signaling	0	0.135	1.104
T Cell Receptor Signaling	−0E00	0.126	1.732		Phototransduction Pathway	0	0.259	NaN
Gustation Pathway	−0E00	0.277	-2.023		NF-κB Signaling	0	0.131	3.064
Phagosome Formation	−0E00	0.274	-0.218		T Cell Receptor Signaling	0	0.121	0.593
Inflammasome pathway	−0E00	0.2	-2		Gustation Pathway	0	0.282	-1.871
Th2 Pathway	−0E00	0.302	0.316		Th1 and Th2 Activation Pathway	0	0.31	NaN
Th17 Activation Pathway	−0E00	0.0434	-0.229		Th2 Pathway	0	0.281	1.622
SPINK1 Pancreatic Cancer Pathway	−0E00	0.233	-1.604		Th17 Activation Pathway	0	0.0413	-0.943
T Cell Exhaustion Signaling Pathway	−0E00	0.121	0.905		SPINK1 Pancreatic Cancer Pathway	0	0.267	-1
Systemic Lupus Erythematosus in T Cell Signaling Pathway	−0E00	0.152	1.837		T Cell Exhaustion Signaling Pathway	0	0.12	0.152
Systemic Lupus Erythematosus in B Cell Signaling Pathway	−0E00	0.143	0.792		Systemic Lupus Erythematosus in T Cell Signaling Pathway	0	0.138	2.278
Complement System	−0E00	0.162	0.816		Systemic Lupus Erythematosus in B Cell Signaling Pathway	0	0.133	-0.308
Eicosanoid Signaling	−0E00	0.271	-0.333		Complement System	0	0.189	-0.378

## Sheet: S.Table8 - EPCART-del proteins
Supplementary Table 8. Protein quantification by SWATH-MS in EPCART-del clones and the differences in quantity between each clone.
uniprot	full name	symbol	Means			Differences (log2FC)
			del-4	del-56	WT	del-4 - WT	del-56 - WT	del-4 - del-56
O00116	Alkyldihydroxyacetonephosphate synthase, peroxisomal	AGPS	14.5711	15.1824	13.8869	0.684236	1.29557	-0.611333
Q53EL6	Programmed cell death protein 4	PDCD4	17.9488	17.901	16.6624	1.28644	1.23863	0.0478029
Q14914	Prostaglandin reductase 1	PTGR1	17.1982	16.6356	15.9415	1.25667	0.69413	0.56254
Q8N6M0	Deubiquitinase OTUD6B	OTUD6B	12.9934	12.7632	12.063	0.930403	0.70021	0.230193
P45973	Chromobox protein homolog 5	CBX5	14.8187	14.57	13.9525	0.866185	0.617443	0.248742
P21266	Glutathione S-transferase Mu 3	GSTM3	20.6271	20.661	19.8535	0.773589	0.807443	-0.0338537
Q9Y394	Dehydrogenase/reductase SDR family member 7	DHRS7	20.3059	20.3911	19.6386	0.667306	0.752484	-0.0851781
O43865	S-adenosylhomocysteine hydrolase-like protein 1	AHCYL1	17.7559	17.7618	17.0944	0.661467	0.667384	-0.00591679
P62942	Peptidyl-prolyl cis-trans isomerase FKBP1A	FKBP1A	19.9068	20.0128	19.2834	0.623421	0.72941	-0.10599
O60493	Sorting nexin-3	SNX3	18.3005	18.4779	17.6795	0.620957	0.798401	-0.177443
P28482	Mitogen-activated protein kinase 1	MAPK1	16.899	16.8815	17.4883	-0.589304	-0.606814	0.0175102
Q96GW9	Methionine--tRNA ligase, mitochondrial	MARS2	16.1842	16.0508	16.7745	-0.590272	-0.723637	0.133365
Q04609	Glutamate carboxypeptidase 2	FOLH1	21.0516	20.8534	21.6633	-0.611701	-0.809923	0.198222
Q6P996	Pyridoxal-dependent decarboxylase domain-containing protein 1	PDXDC1	18.2172	18.2306	18.8415	-0.624283	-0.610942	-0.0133411
P43304	Glycerol-3-phosphate dehydrogenase, mitochondrial	GPD2	17.0736	17.1074	17.8129	-0.739265	-0.705497	-0.0337676
P53634	Dipeptidyl peptidase 1	CTSC	15.2039	15.0824	15.979	-0.775169	-0.896679	0.12151
Q15599	Na(+)/H(+) exchange regulatory cofactor NHE-RF2	SLC9A3R2	15.1292	15.3642	15.9606	-0.831333	-0.596309	-0.235024
P05026	Sodium/potassium-transporting ATPase subunit beta-1	ATP1B1	17.2607	17.0397	18.1369	-0.876194	-1.09726	0.221066
O15394	Neural cell adhesion molecule 2	NCAM2	16.4637	16.4293	17.3581	-0.894404	-0.928737	0.0343333
Q9NP79	Vacuolar protein sorting-associated protein VTA1 homolog	VTA1	18.7024	18.7199	19.6045	-0.902113	-0.884582	-0.0175315
P07195	L-lactate dehydrogenase B chain	LDHB	20.0922	19.646	21.0346	-0.942461	-1.38867	0.446207
Q8NBX0	Saccharopine dehydrogenase-like oxidoreductase	SCCPDH	15.7586	16.0916	16.7248	-0.966166	-0.633167	-0.332999
O95994	Anterior gradient protein 2 homolog	AGR2	15.279	15.525	16.5324	-1.25336	-1.00735	-0.246006
P46821	Microtubule-associated protein 1B	MAP1B	20.2338	19.1584	19.3217	0.912069	-0.163282	1.07535
O14975	Very long-chain acyl-CoA synthetase	SLC27A2	14.0441	13.2725	13.2889	0.755191	-0.0164151	0.771606
O15160	DNA-directed RNA polymerases I and III subunit RPAC1	POLR1C	16.9811	16.3423	16.3186	0.662493	0.0236652	0.638828
P52789	Hexokinase-2	HK2	15.0023	15.6851	15.6215	-0.619127	0.06359	-0.682717
P04350	Tubulin beta-4A chain	TUBB4A	15.1355	15.9886	15.7861	-0.650591	0.202448	-0.853039
Q96GA7	Serine dehydratase-like	SDSL	14.3559	15.2914	15.1009	-0.74508	0.190431	-0.935511
Q9NZJ6	Ubiquinone biosynthesis O-methyltransferase, mitochondrial	COQ3	14.2148	15.0108	14.9652	-0.750438	0.0456065	-0.796045
P11908	Ribose-phosphate pyrophosphokinase 2	PRPS2	13.239	14.0908	14.0559	-0.816962	0.0349135	-0.851875
P02768	Albumin	ALB	22.2001	23.1383	23.0822	-0.882014	0.0561894	-0.938203
O75436	Vacuolar protein sorting-associated protein 26A	VPS26A	17.3359	18.2743	18.5465	-1.21063	-0.272258	-0.938369
Q9Y2Q9	28S ribosomal protein S28, mitochondrial	MRPS28	16.1342	16.7459	16.0828	0.0514257	0.663105	-0.61168
O00139	Kinesin-like protein KIF2A	KIF2A	15.4191	14.524	15.3505	0.068606	-0.826505	0.895111
Q9BXW7	Haloacid dehalogenase-like hydrolase domain-containing 5	HDHD5	16.1462	15.3177	16.1792	-0.0330734	-0.861572	0.828498
Q9P2B2	Prostaglandin F2 receptor negative regulator	PTGFRN	16.3064	15.5947	16.5105	-0.204148	-0.915829	0.711681
Q8WUY3	Protein prune homolog 2	PRUNE2	15.7172	14.8881	15.8176	-0.100341	-0.929417	0.829076
O14979	Heterogeneous nuclear ribonucleoprotein D-like	HNRNPDL	18.745	18.0328	18.9754	-0.230404	-0.942604	0.7122
Q8TD30	Alanine aminotransferase 2	GPT2	16.0697	15.391	16.4292	-0.359506	-1.03825	0.678748
Q9UP83	Conserved oligomeric Golgi complex subunit 5	COG5	13.7704	12.9168	14.1351	-0.364697	-1.21833	0.853636
[truncated: 62 more rows]

## Sheet: S.Table9 - PDCD4 expression 
Supplementary Table 9. EPCART and PDCD4 (mRNA and protein) expression in Tampere cohort samples.
[truncated: 54 more rows]
